# Supplementary material for: Approach for characterizing technology- and infrastructure-induced linkages between sustainable development goals
Source: STAR Protoc. 2024 Jan 13;5(1):102639. doi: 10.1016/j.xpro.2023.102639 (PMC10826303; doi:10.1016/j.xpro.2023.102639)
Supplement: Table S1. Technology SDG network, related to step 21 [file mmc1.xlsx]

## Sheet: Spreadsheet Intro
Terminology used in paper (Klemun, M.M., Ojanperä, S. and Schweikert, A., 2023. Toward evaluating the effect of technology choices on linkages between sustainable development goals. Iscience, 26(2).)	Corresponding spreadsheet tab name	Cells
Technology industries (same for import and local manufacturing scenario)	Matrix for Figure 4/5	A9-210 (NAICS Code), B9-210 (Industry name)
Technology-indicator densities (Equation 1), import scenario	Matrix for Figure 4*	Cells highlighted in green
Technology-indicator densities (Equation 1), local manufacturing scenario	Matrix for Figure 5*	Cells highlighted in green
Linkage densities (Equation 2), import scenario	Figure 4 Data	B4-R11
Linkage densities (Equation 2), local manufacturing scenario	Figure 5 Data	B4-R11
*Explanations for individual cell entries are given in Supplemental Information Tables S-16 to S-47, https://www.cell.com/cms/10.1016/j.isci.2022.105727/attachment/d3c6a2c1-9e1e-4f0c-889d-e5b83dc26bc7/mmc1.pdf
Abbreviations used in this spreadsheet
PV	Photovoltaic rooftop system
Wind	Wind turbine
SDG	Sustainable Development Goal
Contact information
magdalena@ust.hk, mmk2186@columbia.edu
Last update
August 2, 2023
Link to paper
https://www.cell.com/iscience/fulltext/S2589-0042(22)02000-4?_returnURL=https%3A%2F%2Flinkinghub.elsevier.com%2Fretrieve%2Fpii%2FS2589004222020004%3Fshowall%3Dtrue#supplementaryMaterial
Link to corresponding STAR Protocol
TBD after publication

## Sheet: Matrix for Figure 4
						Desirable links	1	(Can be positive or negative change in the indicator)				PV, SDG 1, benefit	0.145161	Nuclear, SDG 1, benefit	0.134181	Wind, SDG 1, benefit	0.09375	Cookstoves, SDG 1, benefit	0.105072				PV, SDG 2, benefit	0	Nuclear, SDG 2, benefit	0	Wind, SDG 2, benefit	0	Cookstoves, SDG 2, benefit	0						PV, SDG 3, benefit	0.00140252	Nuclear, SDG 3, benefit	0.00073692	Wind, SDG 3, benefit	0.00108696	Cookstoves, SDG 3, benefit	0
						Undesirable links	-1					PV SDG 1, tradeoff	0	Nuclear, SDG 1, tradeoff	0	Wind, SDG 1, tradeoff	0	Cookstoves, SDG 1, tradeoff	0				PV SDG 2, tradeoff	0	Nuclear, SDG 2, tradeoff	0	Wind, SDG 2, tradeoff	0	Cookstoves, SDG 2, tradeoff	0						PV SDG 3, tradeoff	-0.0112202	Nuclear, SDG 3, tradeoff	-0.0073692	Wind, SDG 3, tradeoff	-0.00652174	Cookstoves, SDG 3, tradeoff	-0.0094518
NAICS CODE	TECHNOLOGY AND COMPONENTS							SDGs				Number of SDG 1 indicators	12						1	Desirable change	-1	Undesirable change	Indicator count	12												Indicator count	23
	PHOTOVOLTAIC ROOFTOP SYSTEM							SDG 1 NO POVERTY															SDG2 : END HUNGER													SDG 3: GOOD HEALTH
								INDICATORS
	Mining							1a1 Proportion of resources allocated by the government directly to poverty reduction programmes	1a2 Proportion of total government spending on essential services (education, health and social protection)	1b1 Proportion of government recurrent and capital spending to sectors that disproportionately benefit women, the poor and vulnerable groups	1.1.1 Proportion of population below the international poverty line, by sex, age, employment status and geographical location (urban/rural)		1.2.1 Proportion of population living below the national poverty line, by sex and age		1.2.2 Proportion of men, women and children of all ages living in poverty in all its dimensions according to national definitions	.3.1 Proportion of population covered by social protection floors/systems, by sex, distinguishing children, unemployed persons, older persons, persons with disabilities, pregnant women, newborns, work- injury victims and the poor and the vulnerable	1.4.1 Proportion of population living in households with access to basic services (water, electricity, sanitation, clean cooking fuels)	1.4.2 Proportion of total adult population with secure tenure rights to land, with legally recognized documentation and who perceive their rights to land as secure, by sex and by type of tenure	1.5.1 Number of deaths, missing persons and persons affected by disaster per 100,000 peoplea	1.5.2 Direct disaster economic loss in relation to global gross domestic product (GDP)a	1.5.3 Number of countries with national and local disaster risk reduction strategies		2.1.1 Prevalence of undernourishment.	2.1.2 Prevalence of moderate or severe food insecurity in the population, based on the Food Insecurity Experience Scale (FIES)	2.2.1 Prevalence of stunting among children under 5 years of age	2.2.2 Prevalence of malnutrition among children under 5 years of age, by type (wasting and overweight)	2.3.1 Volume of production per labour unit by classes of farming/pastoral/forestry enterprise size.	2.3.2 Average income of small-scale food producers, by sex and indigenous status	2.4.1 Proportion of agricultural area under productive and sustainable agriculture	2.5.1 Number of plant and animal genetic resources for food and agriculture secured in either medium- or longterm conservation facilities	2.5.2 Proportion of local breeds classified as being at risk, not at risk or at unknown level of risk of extinction	2.A.1 Agriculture orientation index for government expenditures	2.A.2Total official flows (official development assistance plus other official flows) to the agriculture sector.	2.B.1 Value of agricultural export subsidies		3.1.1 Maternal mortality ratio	3.1.2 Percentage of births attended by personnel trained to give the necessary supervision, care, and advice to women during pregnancy, labor, and the postpartum period; to conduct deliveries on their own; and to care for newborns.	3.2.1 Under-5 mortality rate.	3.2.2 Neonatal mortality rate	3.3.1 Number of new HIV infections per 1,000 uninfected population	3.3.2 Tubercolusis per 100,000 population	3.3.3 Malaria incidence per 1,000 population	3.3.4 Hepatitis B incidence per 100,000 population	3.3.5 Number of people requiring interventions against neglected tropical diseases	3.4.1 Mortality rate attributed to cardiovascular disease, cancer, diabetes or chronic respiratory disease	3.4.2 Suicide mortality rate	3.5.1 Coverage of treatment interventions (pharmacological, psychosocial and rehabilitation and aftercare services) for substance use disorders	3.5.2 Harmful use of alcohol, defined according to the national context as alcohol per capita consumption (aged 15 years and older) within a calendar year in litres of pure alcohol.	3.6.1 Death rate due to road traffic injuries
212322	Industrial sand mining							0	0	0	0		0		0	0	0	0	0	0	0		0	0	0	0	0	0	0	0	0	0	0	0		0	0	0	0	0	0	0	0	0	0	0	0	0	0
212299	All other metal ore mining (aluminum, etc.)							0	0	0	0		0		0	0	0	0	0	0	0		0	0	0	0	0	0	0	0	0	0	0	0		0	0	0	0	0	0	0	0	0	0	0	0	0	0
212230	Copper mining							0	0	0	0		0		0	0	0	0	0	0	0		0	0	0	0	0	0	0	0	0	0	0	0		0	0	0	0	0	0	0	0	0	0	0	0	0	0
212291	Iron ore mining							0	0	0	0		0		0	0	0	0	0	0	0		0	0	0	0	0	0	0	0	0	0	0	0		0	0	0	0	0	0	0	0	0	0	0	0	0	0
	Warehousing
493110	Warehousing & storage							0	0	0	1		1		1	0	0	0	0	0	0		0	0	0	0	0	0	0	0	0	0	0	0		0	0	0	0	0	0	0	0	0	0	0	0	0	0
	Manufacturing
325211	Plastics material and resins manufacturing							0	0	0	0		0		0	0	0	0	0	0	0		0	0	0	0	0	0	0	0	0	0	0	0		0	0	0	0	0	0	0	0	0	0	0	0	0	0
327211	Flat glass manufacturing							0	0	0	0		0		0	0	0	0	0	0	0		0	0	0	0	0	0	0	0	0	0	0	0		0	0	0	0	0	0	0	0	0	0	0	0	0	0
331314	Alumina secondary smelting							0	0	0	0		0		0	0	0	0	0	0	0		0	0	0	0	0	0	0	0	0	0	0	0		0	0	0	0	0	0	0	0	0	0	0	0	0	0
331313	Alumina refining							0	0	0	0		0		0	0	0	0	0	0	0		0	0	0	0	0	0	0	0	0	0	0	0		0	0	0	0	0	0	0	0	0	0	0	0	0	0
331110	Iron/steel mills, ferroalloy manufacturing							0	0	0	0		0		0	0	0	0	0	0	0		0	0	0	0	0	0	0	0	0	0	0	0		0	0	0	0	0	0	0	0	0	0	0	0	0	0
334417	Electrical connector manufacturing							0	0	0	0		0		0	0	0	0	0	0	0		0	0	0	0	0	0	0	0	0	0	0	0		0	0	0	0	0	0	0	0	0	0	0	0	0	0
334412	Bare Circuit board manufacturing							0	0	0	0		0		0	0	0	0	0	0	0		0	0	0	0	0	0	0	0	0	0	0	0		0	0	0	0	0	0	0	0	0	0	0	0	0	0
334418	Printed circuit assembly manufacturing							0	0	0	0		0		0	0	0	0	0	0	0		0	0	0	0	0	0	0	0	0	0	0	0		0	0	0	0	0	0	0	0	0	0	0	0	0	0
334515	Instrument Manufacturing for Measuring and Testing Electricity and Electrical Signals							0	0	0	0		0		0	0	0	0	0	0	0		0	0	0	0	0	0	0	0	0	0	0	0		0	0	0	0	0	0	0	0	0	0	0	0	0	0
334413	Semiconductor and related device manufacturing (includes solar cell manufacturing)							0	0	0	0		0		0	0	0	0	0	0	0		0	0	0	0	0	0	0	0	0	0	0	0		0	0	0	0	0	0	0	0	0	0	0	0	0	0
335931	Current-Carrying Wiring Device Manufacturing							0	0	0	0		0		0	0	0	0	0	0	0		0	0	0	0	0	0	0	0	0	0	0	0		0	0	0	0	0	0	0	0	0	0	0	0	0	0
	Construction
237130	Power and Communication Line and Related Structures Construction							0	0	0	1		1		1	0	1	0	0	0	0		0	0	0	0	0	0	0	0	0	0	0	0		0	0	0	0	0	0	0	0	0	0	0	0	0	0
	Speciality trade contractors
238210	Electrical Contractors and Other Wiring Installation Contractors							0	0	0	1		1		1	0	1	0	0	0	0		0	0	0	0	0	0	0	0	0	0	0	0		0	0	0	0	0	0	0	0	0	0	0	0	0	0
238910	Site preparation contractors							0	0	0	1		1		1	0	1	0	0	0	0		0	0	0	0	0	0	0	0	0	0	0	0		0	0	0	0	0	0	0	0	0	0	0	0	0	0
	Professional Services
541350	Building inspection services							0	0	0	0		0		0	0	1	0	0	0	0		0	0	0	0	0	0	0	0	0	0	0	0		0	0	0	0	0	0	0	0	0	0	0	0	0	0
541330	Engineering services							0	0	0	0		0		0	0	1	0	0	0	0		0	0	0	0	0	0	0	0	0	0	0	0		0	0	0	0	0	0	0	0	0	0	0	0	0	0
541310	Architectural services							0	0	0	0		0		0	0	1	0	0	0	0		0	0	0	0	0	0	0	0	0	0	0	0		0	0	0	0	0	0	0	0	0	0	0	0	0	0
	Transportation*
483111	Deep sea freight transportation							0	0	0	1		1		1	0	1	0	0	0	0		0	0	0	0	0	0	0	0	0	0	0	0		0	0	0	0	0	0	0	0	0	0	0	0	0	0
484122	General Freight Trucking, Long-Distance, Less Than Truckload							0	0	0	1		1		1	0	1	0	0	0	0		0	0	0	0	0	0	0	0	0	0	0	0		0	0	0	0	0	0	0	0	0	0	0	0	0	0
	Merchant wholesalers
423690	Other electronic parts and equipment wholesalers							0	0	0	1		1		1	0	1	0	0	0	0		0	0	0	0	0	0	0	0	0	0	0	0		0	0	0	0	0	0	0	0	0	0	0	0	0	0
	Finance and Insurance
522110	Commercial Banking							0	0	0	1		1		1	0	1	0	0	0	0		0	0	0	0	0	0	0	0	0	0	0	0		0	0	0	0	0	0	0	0	0	0	0	0	0	0
	Power generation/power plant operation
221113	Solar electric power generation							0	0	0	1		1		1	0	1	0	0	0	0		0	0	0	0	0	0	0	0	0	0	0	0		0	0	0	0	0	0	0	0	0	0	0	0	0	0
	End of life management
562111	Solid waste collection							0	0	0	1		1		1	0	1	0	0	0	0		0	0	0	0	0	0	0	0	0	0	0	0		0	0	0	0	0	0	0	0	0	0	0	0	0	0
562112	Hazardous waste collection (due to cadmium, copper, lead, etc.)							0	0	0	1		1		1	0	1	0	0	0	0		0	0	0	0	0	0	0	0	0	0	0	0		0	0	0	0	0	0	0	0	0	0	0	0	0	0
562212	Solid waste landfill							0	0	0	1		1		1	0	1	0	0	0	0		0	0	0	0	0	0	0	0	0	0	0	0		0	0	0	0	0	0	0	0	0	0	0	0	0	0
562213	Solid Waste Combustors and Incinerators							0	0	0	1		1		1	0	1	0	0	0	0		0	0	0	0	0	0	0	0	0	0	0	0		0	0	0	0	0	0	0	0	0	0	0	0	0	0
											0.419355		0.419355		0.419355	0	0.483871	0	0	0
* We assume that technology-specific, often physically larger components will require deep sea shipping and truck transportation, while more generic components used in many technologies are sourced locally (requiring only truck transportation, such as cables).		6	4	3	12	5	1
	NUCLEAR POWER PLANT							1a1 Proportion of resources allocated by the government directly to poverty reduction programmes	1a2 Proportion of total government spending on essential services (education, health and social protection)	1b1 Proportion of government recurrent and capital spending to sectors that disproportionately benefit women, the poor and vulnerable groups	1.1.1 Proportion of population below the international poverty line, by sex, age, employment status and geographical location (urban/rural)	Explanation and references	1.2.1 Proportion of population living below the national poverty line, by sex and age	Explanation and references	1.2.2 Proportion of men, women and children of all ages living in poverty in all its dimensions according to national definitions	.3.1 Proportion of population covered by social protection floors/systems, by sex, distinguishing children, unemployed persons, older persons, persons with disabilities, pregnant women, newborns, work- injury victims and the poor and the vulnerable	1.4.1 Proportion of population living in households with access to basic services (water, electricity, sanitation, clean cooking fuels)	1.4.2 Proportion of total adult population with secure tenure rights to land, with legally recognized documentation and who perceive their rights to land as secure, by sex and by type of tenure	1.5.1 Number of deaths, missing persons and persons affected by disaster per 100,000 peoplea	1.5.2 Direct disaster economic loss in relation to global gross domestic product (GDP)a	1.5.3 Number of countries with national and local disaster risk reduction strategies		2.1.1 Prevalence of undernourishment.	2.1.2 Prevalence of moderate or severe food insecurity in the population, based on the Food Insecurity Experience Scale (FIES)	2.2.1 Prevalence of stunting among children under 5 years of age	2.2.2 Prevalence of malnutrition among children under 5 years of age, by type (wasting and overweight)	2.3.1 Volume of production per labour unit by classes of farming/pastoral/forestry enterprise size.	2.3.2 Average income of small-scale food producers, by sex and indigenous status	2.4.1 Proportion of agricultural area under productive and sustainable agriculture	2.5.1 Number of plant and animal genetic resources for food and agriculture secured in either medium- or longterm conservation facilities	2.5.2 Proportion of local breeds classified as being at risk, not at risk or at unknown level of risk of extinction	2.A.1 Agriculture orientation index for government expenditures	2.A.2Total official flows (official development assistance plus other official flows) to the agriculture sector.	2.B.1 Value of agricultural export subsidies		3.1.1 Maternal mortality ratio	3.1.2 Percentage of births attended by personnel trained to give the necessary supervision, care, and advice to women during pregnancy, labor, and the postpartum period; to conduct deliveries on their own; and to care for newborns.	3.2.1 Under-5 mortality rate.	3.2.2 Neonatal mortality rate	3.3.1 Number of new HIV infections per 1,000 uninfected population	3.3.2 Tubercolusis per 100,000 population	3.3.3 Malaria incidence per 1,000 population	3.3.4 Hepatitis B incidence per 100,000 population	3.3.5 Number of people requiring interventions against neglected tropical diseases	3.4.1 Mortality rate attributed to cardiovascular disease, cancer, diabetes or chronic respiratory disease	3.4.2 Suicide mortality rate	3.5.1 Coverage of treatment interventions (pharmacological, psychosocial and rehabilitation and aftercare services) for substance use disorders	3.5.2 Harmful use of alcohol, defined according to the national context as alcohol per capita consumption (aged 15 years and older) within a calendar year in litres of pure alcohol.	3.6.1 Death rate due to road traffic injuries
	Mining
212230	Industrial sand mining							0	0	0	0		0		0	0	0	0	0	0	0		0	0	0	0	0	0	0	0	0	0	0	0		0	0	0	0	0	0	0	0	0	0	0	0	0	0
212210	Copper mining							0	0	0	0		0		0	0	0	0	0	0	0		0	0	0	0	0	0	0	0	0	0	0	0		0	0	0	0	0	0	0	0	0	0	0	0	0	0
212291	Iron ore mining							0	0	0	0		0		0	0	0	0	0	0	0		0	0	0	0	0	0	0	0	0	0	0	0		0	0	0	0	0	0	0	0	0	0	0	0	0	0
212291	Uranium-radium-vanadium ore mining							0	0	0	0		0		0	0	0	0	0	0	0		0	0	0	0	0	0	0	0	0	0	0	0		0	0	0	0	0	0	0	0	0	0	0	0	0	0
212399	All other nonmetallic mineral mining							0	0	0	0		0		0	0	0	0	0	0	0		0	0	0	0	0	0	0	0	0	0	0	0		0	0	0	0	0	0	0	0	0	0	0	0	0	0
212299	All other metal ore mining							0	0	0	0		0		0	0	0	0	0	0	0		0	0	0	0	0	0	0	0	0	0	0	0		0	0	0	0	0	0	0	0	0	0	0	0	0	0
212321	Construction Sand and Gravel Mining							0	0	0	0		0		0	0	0	0	0	0	0		0	0	0	0	0	0	0	0	0	0	0	0		0	0	0	0	0	0	0	0	0	0	0	0	0	0
212312	Crushed and Broken Limestone Mining and Quarrying							0	0	0	0		0		0	0	0	0	0	0	0		0	0	0	0	0	0	0	0	0	0	0	0		0	0	0	0	0	0	0	0	0	0	0	0	0	0
	Manufacturing
331314	Alumina secondary smelting							0	0	0	0		0		0	0	0	0	0	0	0		0	0	0	0	0	0	0	0	0	0	0	0		0	0	0	0	0	0	0	0	0	0	0	0	0	0
331313	Alumina refining							0	0	0	0		0		0	0	0	0	0	0	0		0	0	0	0	0	0	0	0	0	0	0	0		0	0	0	0	0	0	0	0	0	0	0	0	0	0
331110	Iron/steel mills, ferroalloy manufacturing							0	0	0	0		0		0	0	0	0	0	0	0		0	0	0	0	0	0	0	0	0	0	0	0		0	0	0	0	0	0	0	0	0	0	0	0	0	0
331210	Iron steel pipes and tubes manufacturing							0	0	0	0		0		0	0	0	0	0	0	0		0	0	0	0	0	0	0	0	0	0	0	0		0	0	0	0	0	0	0	0	0	0	0	0	0	0
325180	Other basic inorganic chemical manufacturing (e.g. nuclear fuel assemblies)							0	0	0	1		1		0	0	0	0	0	0	0		0	0	0	0	0	0	0	0	0	0	0	0		0	0	0	0	0	0	0	0	0	0	0	0	0	0
332111	Iron and steel forging							0	0	0	0		0		0	0	0	0	0	0	0		0	0	0	0	0	0	0	0	0	0	0	0		0	0	0	0	0	0	0	0	0	0	0	0	0	0
332410	Power Boiler/Heat Exchanger Manufacturing							0	0	0	0		0		0	0	0	0	0	0	0		0	0	0	0	0	0	0	0	0	0	0	0		0	0	0	0	0	0	0	0	0	0	0	0	0	0
332313	Plate work manufacturing							0	0	0	0		0		0	0	0	0	0	0	0		0	0	0	0	0	0	0	0	0	0	0	0		0	0	0	0	0	0	0	0	0	0	0	0	0	0
332312	Fabricated structural metal manufacturing							0	0	0	0		0		0	0	0	0	0	0	0		0	0	0	0	0	0	0	0	0	0	0	0		0	0	0	0	0	0	0	0	0	0	0	0	0	0
332811	Metal heat treating							0	0	0	0		0		0	0	0	0	0	0	0		0	0	0	0	0	0	0	0	0	0	0	0		0	0	0	0	0	0	0	0	0	0	0	0	0	0
332911	Industrial valve manufacturing							0	0	0	0		0		0	0	0	0	0	0	0		0	0	0	0	0	0	0	0	0	0	0	0		0	0	0	0	0	0	0	0	0	0	0	0	0	0
327320	Ready Mix Concrete Manufacturing							0	0	0	0		0		0	0	0	0	0	0	0		0	0	0	0	0	0	0	0	0	0	0	0		0	0	0	0	0	0	0	0	0	0	0	0	0	0
333415	Air-Conditioning and Warm Air Heating Equipment and Commercial and Industrial Refrigeration Equipment Manufacturing							0	0	0	0		0		0	0	0	0	0	0	0		0	0	0	0	0	0	0	0	0	0	0	0		0	0	0	0	0	0	0	0	0	0	0	0	0	0
333912	Air and gas compressor manufacturing							0	0	0	0		0		0	0	0	0	0	0	0		0	0	0	0	0	0	0	0	0	0	0	0		0	0	0	0	0	0	0	0	0	0	0	0	0	0
333611	Turbine and turbine generator sets manufacturing							0	0	0	1		1		0	0	0	0	0	0	0		0	0	0	0	0	0	0	0	0	0	0	0		0	0	0	0	0	0	0	0	0	0	0	0	0	0
333914	Measuring, Dispensing, and Other Pumping Equipment Manufacturing							0	0	0	1		1		0	0	0	0	0	0	0		0	0	0	0	0	0	0	0	0	0	0	0		0	0	0	0	0	0	0	0	0	0	0	0	0	0
334417	Electrical connector manufacturing							0	0	0	1		1		0	0	0	0	0	0	0		0	0	0	0	0	0	0	0	0	0	0	0		0	0	0	0	0	0	0	0	0	0	0	0	0	0
334412	Bare Circuit board manufacturing							0	0	0	1		1		0	0	0	0	0	0	0		0	0	0	0	0	0	0	0	0	0	0	0		0	0	0	0	0	0	0	0	0	0	0	0	0	0
334418	Printed circuit assembly manufacturing							0	0	0	1		1		0	0	0	0	0	0	0		0	0	0	0	0	0	0	0	0	0	0	0		0	0	0	0	0	0	0	0	0	0	0	0	0	0
334515	Instrument Manufacturing for Measuring and Testing Electricity and Electrical Signals							0	0	0	1		1		0	0	0	0	0	0	0		0	0	0	0	0	0	0	0	0	0	0	0		0	0	0	0	0	0	0	0	0	0	0	0	0	0
334413	Semiconductor and related device manufacturing (includes solar cell manufacturing)							0	0	0	1		1		0	0	0	0	0	0	0		0	0	0	0	0	0	0	0	0	0	0	0		0	0	0	0	0	0	0	0	0	0	0	0	0	0
335313	Switchgear and Switchboard Apparatus Manufacturing							0	0	0	1		1		0	0	0	0	0	0	0		0	0	0	0	0	0	0	0	0	0	0	0		0	0	0	0	0	0	0	0	0	0	0	0	0	0
335312	Motor and Generator manufacturing							0	0	0	1		1		0	0	0	0	0	0	0		0	0	0	0	0	0	0	0	0	0	0	0		0	0	0	0	0	0	0	0	0	0	0	0	0	0
335931	Current-Carrying Wiring Device Manufacturing							0	0	0	1		1		1	0	0	1	0	0	0		0	0	0	0	0	0	0	0	0	0	0	0		0	0	0	0	0	0	0	0	0	0	0	0	0	0
335311	Power, Distribution, and Specialty Transformer Manufacturing							0	0	0	1		1		1	0	0	1	0	0	0
332420	Metal Tank (Heavy Gauge) Manufacturing (e.g. nuclear waste casks)							0	0	0	0		0		0	0	0	0	0	0	0		0	0	0	0	0	0	0	0	0	0	0	0		0	0	0	0	0	0	0	0	0	0	0	0	0	0
	Speciality trade contractors
238210	Electrical Contractors and Other Wiring Installation Contractors							0	0	0	1		1		1	0	0	0	0	0	0		0	0	0	0	0	0	0	0	0	0	0	0		0	0	0	0	0	0	0	0	0	0	0	0	0	0
238910	Site preparation contractors							0	0	0	1		1		1	0	0	0	0	0	0		0	0	0	0	0	0	0	0	0	0	0	0		0	0	0	0	0	0	0	0	0	0	0	0	0	0
238120	Structural Steel and Precast Concrete Contractors							0	0	0	1		1		1	0	0	0	0	0	0		0	0	0	0	0	0	0	0	0	0	0	0		0	0	0	0	0	0	0	0	0	0	0	0	0	0
238110	Poured concrete contractors							0	0	0	1		1		1	0	0	0	0	0	0		0	0	0	0	0	0	0	0	0	0	0	0		0	0	0	0	0	0	0	0	0	0	0	0	0	0
238220	Plumbing, heating, AC contractors							0	0	0	1		1		1	0	0	0	0	0	0		0	0	0	0	0	0	0	0	0	0	0	0		0	0	0	0	0	0	0	0	0	0	0	0	0	0
	Construction
237130	Power and communication line and related structures construction							0	0	0	1		1		1	0	0	0	0	0	0		0	0	0	0	0	0	0	0	0	0	0	0		0	0	0	0	0	0	0	0	0	0	0	0	0	0
237990	Other Heavy and Civil Engineering Construction (Nuclear waste disposal facility construction)							0	0	0	1		1		1	0	0	0	0	0	0		0	0	0	0	0	0	0	0	0	0	0	0		0	0	0	0	0	0	0	0	0	0	0	0	0	0
	Professional Services
541350	Building inspection services							0	0	0	0		0		1	0	0	0	0	0	0		0	0	0	0	0	0	0	0	0	0	0	0		0	0	0	0	0	0	0	0	0	0	0	0	0	0
541330	Engineering services							0	0	0	0		0		1	0	0	0	0	0	0		0	0	0	0	0	0	0	0	0	0	0	0		0	0	0	0	0	0	0	0	0	0	0	0	0	0
541310	Architectural services							0	0	0	0		0		1	0	0	0	0	0	0		0	0	0	0	0	0	0	0	0	0	0	0		0	0	0	0	0	0	0	0	0	0	0	0	0	0
541360	Geophysical surveying							0	0	0	0		0		1	0	0	0	0	0	0		0	0	0	0	0	0	0	0	0	0	0	0		0	0	0	0	0	0	0	0	0	0	0	0	0	0
	Admin./support services
561612	Security guard, patrol services							0	0	0	1		1		1	0	0	0	0	0	0		0	0	0	0	0	0	0	0	0	0	0	0		0	0	0	0	0	0	0	0	0	0	0	0	0	0
561210	Facilities support services							0	0	0	1		1		1	0	0	0	0	0	0		0	0	0	0	0	0	0	0	0	0	0	0		0	0	0	0	0	0	0	0	0	0	0	0	0	0
	Merchant wholesalers
423320	Brick, Stone, and Related Construction Material Merchant Wholesalers							0	0	0	1		0		1	0	0	0	0	0	0		0	0	0	0	0	0	0	0	0	0	0	0		0	0	0	0	0	0	0	0	0	0	0	0	0	0
423690	Other electronic parts and equipment wholesalers							0	0	0	1		1		1	0	0	0	0	0	0		0	0	0	0	0	0	0	0	0	0	0	0		0	0	0	0	0	0	0	0	0	0	0	0	0	0
	Transportation and Warehousing
483111	Deep sea freight transportation							0	0	0	1		1		1	0	0	0	0	0	0		0	0	0	0	0	0	0	0	0	0	0	0		0	0	0	0	0	0	0	0	0	0	0	0	0	0
484121	General Freight Trucking, Long-Distance, Truckload							0	0	0	1		1		1	0	0	0	0	0	0		0	0	0	0	0	0	0	0	0	0	0	0		0	0	0	0	0	0	0	0	0	0	0	0	0	0
484230	Specialized Freight (except Used Goods) Trucking, Long-Distance							0	0	0	1		1		1	0	0	0	0	0	0		0	0	0	0	0	0	0	0	0	0	0	0		0	0	0	0	0	0	0	0	0	0	0	0	0	0
	Power generation
221113	Nuclear electric power generation							0	0	0	1		1		1	0	1	0	1	1	0		0	0	0	0	0	0	0	0	0	0	0	0		0	0	0	0	0	0	0	0	0	0	0	0	0	0
	Finance and Insurance
522110	Commercial Banking							0	0	0	1		1		1	0	0	0	0	0	0		0	0	0	0	0	0	0	0	0	0	0	0		0	0	0	0	0	0	0	0	0	0	0	0	0	0
493110	Warehousing & storage							0	0	0	1		1		1	0	0	0	0	0	0		0	0	0	0	0	0	0	0	0	0	0	0		0	0	0	0	0	0	0	0	0	0	0	0	0	0
	End of life management
562111	Solid waste collection							0	0	0	1		1		1	0	0	0	0	0	0		0	0	0	0	0	0	0	0	0	0	0	0		0	0	0	0	0	0	0	0	0	0	0	0	0	0
562112	Hazardous waste collection (due to cadmium, copper, lead, etc.)							0	0	0	1		1		1	0	0	0	0	0	0		0	0	0	0	0	0	0	0	0	0	0	0		0	0	0	0	0	0	0	0	0	0	0	0	0	0
562212	Solid waste landfill							0	0	0	1		1		1	0	0	0	0	0	0		0	0	0	0	0	0	0	0	0	0	0	0		0	0	0	0	0	0	0	0	0	0	0	0	0	0
562213	Solid Waste Combustors and Incinerators							0	0	0	1		1		1	0	0	0	0	0	0		0	0	0	0	0	0	0	0	0	0	0	0		0	0	0	0	0	0	0	0	0	0	0	0	0	0
								0	0	0	0.559322	0	0.542373	0	0.457627	0	0.0169492	0.0338983	0.0169492	0.0169492	0	0	0	0	0	0	0	0	0	0	0	0	0	0	0	0	0	0	0	0	0	0	0	0	0	0	0	0	0
ACE-1 clean stainless steel cookstove with a LiFePO4 battery (http://www.thestoveauction.org/uploads/2/4/8/5/24859908/1505_ace_1_instruction_manual.pdf, reference Ace2021 in Overleaf) as shown in clean cooking catalogue (http://catalog.cleancookstoves.org/stoves/268)	CLEAN COOKSTOVE
	Mining							1a1 Proportion of resources allocated by the government directly to poverty reduction programmes	1a2 Proportion of total government spending on essential services (education, health and social protection)	1b1 Proportion of government recurrent and capital spending to sectors that disproportionately benefit women, the poor and vulnerable groups	1.1.1 Proportion of population below the international poverty line, by sex, age, employment status and geographical location (urban/rural)	Explanation and references	1.2.1 Proportion of population living below the national poverty line, by sex and age	Explanation and references	1.2.2 Proportion of men, women and children of all ages living in poverty in all its dimensions according to national definitions	.3.1 Proportion of population covered by social protection floors/systems, by sex, distinguishing children, unemployed persons, older persons, persons with disabilities, pregnant women, newborns, work- injury victims and the poor and the vulnerable	1.4.1 Proportion of population living in households with access to basic services (water, electricity, sanitation, clean cooking fuels)	1.4.2 Proportion of total adult population with secure tenure rights to land, with legally recognized documentation and who perceive their rights to land as secure, by sex and by type of tenure	1.5.1 Number of deaths, missing persons and persons affected by disaster per 100,000 peoplea	1.5.2 Direct disaster economic loss in relation to global gross domestic product (GDP)a	1.5.3 Number of countries with national and local disaster risk reduction strategies		2.1.1 Prevalence of undernourishment.	2.1.2 Prevalence of moderate or severe food insecurity in the population, based on the Food Insecurity Experience Scale (FIES)	2.2.1 Prevalence of stunting among children under 5 years of age	2.2.2 Prevalence of malnutrition among children under 5 years of age, by type (wasting and overweight)	2.3.1 Volume of production per labour unit by classes of farming/pastoral/forestry enterprise size.	2.3.2 Average income of small-scale food producers, by sex and indigenous status	2.4.1 Proportion of agricultural area under productive and sustainable agriculture	2.5.1 Number of plant and animal genetic resources for food and agriculture secured in either medium- or longterm conservation facilities	2.5.2 Proportion of local breeds classified as being at risk, not at risk or at unknown level of risk of extinction	2.A.1 Agriculture orientation index for government expenditures	2.A.2Total official flows (official development assistance plus other official flows) to the agriculture sector.	2.B.1 Value of agricultural export subsidies		3.1.1 Maternal mortality ratio	3.1.2 Percentage of births attended by personnel trained to give the necessary supervision, care, and advice to women during pregnancy, labor, and the postpartum period; to conduct deliveries on their own; and to care for newborns.	3.2.1 Under-5 mortality rate.	3.2.2 Neonatal mortality rate	3.3.1 Number of new HIV infections per 1,000 uninfected population	3.3.2 Tubercolusis per 100,000 population	3.3.3 Malaria incidence per 1,000 population	3.3.4 Hepatitis B incidence per 100,000 population	3.3.5 Number of people requiring interventions against neglected tropical diseases	3.4.1 Mortality rate attributed to cardiovascular disease, cancer, diabetes or chronic respiratory disease	3.4.2 Suicide mortality rate	3.5.1 Coverage of treatment interventions (pharmacological, psychosocial and rehabilitation and aftercare services) for substance use disorders	3.5.2 Harmful use of alcohol, defined according to the national context as alcohol per capita consumption (aged 15 years and older) within a calendar year in litres of pure alcohol.	3.6.1 Death rate due to road traffic injuries
212210	Copper mining (copper is used in collector foil and in connections in Li ion batteries)							0	0	0	0		0		0	0	0	0	0	0	0		0	0	0	0	0	0	0	0	0	0	0	0		0	0	0	0	0	0	0	0	0	0	0	0	0	0
212291	Iron ore mining							0	0	0	0		0		0	0	0	0	0	0	0		0	0	0	0	0	0	0	0	0	0	0	0		0	0	0	0	0	0	0	0	0	0	0	0	0	0
212399	All other nonmetallic mineral mining							0	0	0	0		0		0	0	0	0	0	0	0		0	0	0	0	0	0	0	0	0	0	0	0		0	0	0	0	0	0	0	0	0	0	0	0	0	0
212299	All other metal ore mining (e.g. bauxite)							0	0	0	0		0		0	0	0	0	0	0	0		0	0	0	0	0	0	0	0	0	0	0	0		0	0	0	0	0	0	0	0	0	0	0	0	0	0
212393	Other Chemical and Fertilizer Mineral Mining							0	0	0	0		0		0	0	0	0	0	0	0		0	0	0	0	0	0	0	0	0	0	0	0		0	0	0	0	0	0	0	0	0	0	0	0	0	0
212325	Clay and Ceramic and Refractory Minerals Mining							0	0	0	0		0		0	0	0	0	0	0	0		0	0	0	0	0	0	0	0	0	0	0	0		0	0	0	0	0	0	0	0	0	0	0	0	0	0
	Manufacturing
325199	All Other Basic Organic Chemical Manufacturing							0	0	0	0		0		0	0	0	0	0	0	0		0	0	0	0	0	0	0	0	0	0	0	0		0	0	0	0	0	0	0	0	0	0	0	0	0	0
331314	Alumina secondary smelting							0	0	0	0		0		0	0	0	0	0	0	0		0	0	0	0	0	0	0	0	0	0	0	0		0	0	0	0	0	0	0	0	0	0	0	0	0	0
331313	Alumina refining							0	0	0	0		0		0	0	0	0	0	0	0		0	0	0	0	0	0	0	0	0	0	0	0		0	0	0	0	0	0	0	0	0	0	0	0	0	0
331110	Iron/steel mills, ferroalloy manufacturing							0	0	0	0		0		0	0	0	0	0	0	0		0	0	0	0	0	0	0	0	0	0	0	0		0	0	0	0	0	0	0	0	0	0	0	0	0	0
332111	Iron and steel forging							0	0	0	0		0		0	0	0	0	0	0	0		0	0	0	0	0	0	0	0	0	0	0	0		0	0	0	0	0	0	0	0	0	0	0	0	0	0
332215	Metal Kitchen Cookware, Utensil, Cutlery, and Flatware (except Precious) Manufacturing							0	0	0	0		0		0	0	0	0	0	0	0		0	0	0	0	0	0	0	0	0	0	0	0		0	0	0	0	0	0	0	0	0	0	0	0	0	0
335912	Primary battery manufacturing							0	0	0	0		0		0	0	0	0	0	0	0		0	0	0	0	0	0	0	0	0	0	0	0		0	0	0	0	0	0	0	0	0	0	0	0	0	0
327120	Clay Building Material and Refractories Manufacturing (includes ceramic tiles manufacturing, fire brick manufacturing, and liner brick manufacturing)							0	0	0	0		0		0	0	0	0	0	0	0		0	0	0	0	0	0	0	0	0	0	0			0	0	0	0	0	0	0	0	0	0	0
	Merchant wholesalers
423620	Household Appliances, Electric Housewares, and Consumer Electronics Merchant Wholesalers							0	1	0	1		1		1	0	1	0	0	0	0		0	0	0	0	0	0	0	0	0	0	0	0		0	1	0	0	0	0	0	0	0	0	0	0	0	0
	Transportation and Warehousing
484121	General Freight Trucking, Long-Distance, Truckload							0	0	0	1		1		1	0	0	0	0	0	0		0	0	0	0	0	0	0	0	0	0	0	0		0	0	0	0	0	0	0	0	0	0	0	0	0	0
493110	Warehousing & storage							0	0	0	1		1		1	0	0	0	0	0	0		0	0	0	0	0	0	0	0	0	0	0	0		0	0	0	0	0	0	0	0	0	0	0	0	0	0
	Agriculture
115112	Soil Preparation, Planting, and Cultivating							0	0	0	1		1		1	0	0	0	0	0	0		0	0	0	0	0	0	0	0	0	0	0	0		0	0	0	0	0	0	0	0	0	0	0	0	0	0
113210	Forest Nurseries and Gathering of Forest Products							0	0	0	1		1		1	0	0	0	0	0	0		0	0	0	0	0	0	0	0	0	0	0	0		0	0	0	0	0	0	0	0	0	0	0	0	0	0
	End of life management
562111	Solid waste collection							0	0	0	1		1		1	0	0	0	0	0	0		0	0	0	0	0	0	0	0	0	0	0	0		0	0	0	0	0	0	0	0	0	0	0	0	0	0
562112	Hazardous waste collection (due to cadmium, copper, lead, etc.)							0	0	0	1		1		1	0	0	0	0	0	0		0	0	0	0	0	0	0	0	0	0	0	0		0	0	0	0	0	0	0	0	0	0	0	0	0	0
562212	Solid waste landfill							0	0	0	1		1		1	0	0	0	0	0	0		0	0	0	0	0	0	0	0	0	0	0	0		0	0	0	0	0	0	0	0	0	0	0	0	0	0
562213	Solid Waste Combustors and Incinerators							0	0	0	1		1		1	0	0	0	0	0	0		0	0	0	0	0	0	0	0	0	0	0	0		0	0	0	0	0	0	0	0	0	0	0	0	0	0
								0	0.0434783	0	0.391304	0	0.391304	0	0.391304	0	0.0434783	0	0	0	0	0	0	0	0	0	0	0	0	0	0	0	0	0	0	0	0.0434783	0	0	0	0	0	0	0	0	0	0	0	0
	38 industries, of which 19 manufacturing
	ONSHORE WIND
	Mining							1a1 Proportion of resources allocated by the government directly to poverty reduction programmes	1a2 Proportion of total government spending on essential services (education, health and social protection)	1b1 Proportion of government recurrent and capital spending to sectors that disproportionately benefit women, the poor and vulnerable groups	1.1.1 Proportion of population below the international poverty line, by sex, age, employment status and geographical location (urban/rural)	Explanation and references	1.2.1 Proportion of population living below the national poverty line, by sex and age	Explanation and references	1.2.2 Proportion of men, women and children of all ages living in poverty in all its dimensions according to national definitions	.3.1 Proportion of population covered by social protection floors/systems, by sex, distinguishing children, unemployed persons, older persons, persons with disabilities, pregnant women, newborns, work- injury victims and the poor and the vulnerable	1.4.1 Proportion of population living in households with access to basic services (water, electricity, sanitation, clean cooking fuels)	1.4.2 Proportion of total adult population with secure tenure rights to land, with legally recognized documentation and who perceive their rights to land as secure, by sex and by type of tenure	1.5.1 Number of deaths, missing persons and persons affected by disaster per 100,000 peoplea	1.5.2 Direct disaster economic loss in relation to global gross domestic product (GDP)a	1.5.3 Number of countries with national and local disaster risk reduction strategies		2.1.1 Prevalence of undernourishment.	2.1.2 Prevalence of moderate or severe food insecurity in the population, based on the Food Insecurity Experience Scale (FIES)	2.2.1 Prevalence of stunting among children under 5 years of age	2.2.2 Prevalence of malnutrition among children under 5 years of age, by type (wasting and overweight)	2.3.1 Volume of production per labour unit by classes of farming/pastoral/forestry enterprise size.	2.3.2 Average income of small-scale food producers, by sex and indigenous status	2.4.1 Proportion of agricultural area under productive and sustainable agriculture	2.5.1 Number of plant and animal genetic resources for food and agriculture secured in either medium- or longterm conservation facilities	2.5.2 Proportion of local breeds classified as being at risk, not at risk or at unknown level of risk of extinction	2.A.1 Agriculture orientation index for government expenditures	2.A.2Total official flows (official development assistance plus other official flows) to the agriculture sector.	2.B.1 Value of agricultural export subsidies		3.1.1 Maternal mortality ratio	3.1.2 Percentage of births attended by personnel trained to give the necessary supervision, care, and advice to women during pregnancy, labor, and the postpartum period; to conduct deliveries on their own; and to care for newborns.	3.2.1 Under-5 mortality rate.	3.2.2 Neonatal mortality rate	3.3.1 Number of new HIV infections per 1,000 uninfected population	3.3.2 Tubercolusis per 100,000 population	3.3.3 Malaria incidence per 1,000 population	3.3.4 Hepatitis B incidence per 100,000 population	3.3.5 Number of people requiring interventions against neglected tropical diseases	3.4.1 Mortality rate attributed to cardiovascular disease, cancer, diabetes or chronic respiratory disease	3.4.2 Suicide mortality rate	3.5.1 Coverage of treatment interventions (pharmacological, psychosocial and rehabilitation and aftercare services) for substance use disorders	3.5.2 Harmful use of alcohol, defined according to the national context as alcohol per capita consumption (aged 15 years and older) within a calendar year in litres of pure alcohol.	3.6.1 Death rate due to road traffic injuries
212230	Copper mining							0	0	0	0		0		0	0	0	0	0	0	0		0	0	0	0	0	0	0	0	0	0	0	0		0	0	0	0	0	0	0	0	0	0	0	0	0	0
212210	Iron ore mining							0	0	0	0		0		0	0	0	0	0	0	0		0	0	0	0	0	0	0	0	0	0	0	0		0	0	0	0	0	0	0	0	0	0	0	0	0	0
212299 (rare earth, bauxite for aluminum)	All other metal ore mining							0	0	0	0		0		0	0	0	0	0	0	0		0	0	0	0	0	0	0	0	0	0	0	0		0	0	0	0	0	0	0	0	0	0	0	0	0	0
212321	Construction Sand and Gravel Mining							0	0	0	0		0		0	0	0	0	0	0	0		0	0	0	0	0	0	0	0	0	0	0	0		0	0	0	0	0	0	0	0	0	0	0	0	0	0
212312	Crushed and Broken Limestone Mining and Quarrying							0	0	0	0		0		0	0	0	0	0	0	0		0	0	0	0	0	0	0	0	0	0	0	0		0	0	0	0	0	0	0	0	0	0	0	0	0	0
	Manufacturing
331314	Alumina secondary smelting							0	0	0	0		0		0	0	0	0	0	0	0		0	0	0	0	0	0	0	0	0	0	0	0		0	0	0	0	0	0	0	0	0	0	0	0	0	0
331313	Alumina refining							0	0	0	0		0		0	0	0	0	0	0	0		0	0	0	0	0	0	0	0	0	0	0	0		0	0	0	0	0	0	0	0	0	0	0	0	0	0
331410	Non-ferrous (except Aluminum) metal melting and refining							0	0	0	0		0		0	0	0	0	0	0	0		0	0	0	0	0	0	0	0	0	0	0	0		0	0	0	0	0	0	0	0	0	0	0	0	0	0
331492	Secondary Smelting, Refining, and Alloying of Nonferrous Metal (except Copper and Aluminum)							0	0	0	0		0		0	0	0	0	0	0	0		0	0	0	0	0	0	0	0	0	0	0	0		0	0	0	0	0	0	0	0	0	0	0	0	0	0
332111	Iron and steel forging							0	0	0	0		0		0	0	0	0	0	0	0		0	0	0	0	0	0	0	0	0	0	0	0		0	0	0	0	0	0	0	0	0	0	0	0	0	0
332313	Plate work manufacturing							0	0	0	0		0		0	0	0	0	0	0	0		0	0	0	0	0	0	0	0	0	0	0	0		0	0	0	0	0	0	0	0	0	0	0	0	0	0
332312	Fabricated structural metal manufacturing							0	0	0	0		0		0	0	0	0	0	0	0		0	0	0	0	0	0	0	0	0	0	0	0		0	0	0	0	0	0	0	0	0	0	0	0	0	0
332811	Metal heat treating							0	0	0	0		0		0	0	0	0	0	0	0		0	0	0	0	0	0	0	0	0	0	0	0		0	0	0	0	0	0	0	0	0	0	0	0	0	0
325220	Artificial and Synthetic Fibers and Filaments Manufacturing							0	0	0	0		0		0	0	0	0	0	0	0		0	0	0	0	0	0	0	0	0	0	0	0		0	0	0	0	0	0	0	0	0	0	0	0	0	0
327320	Ready Mix Concrete Manufacturing							0	0	0	0		0		0	0	0	0	0	0	0		0	0	0	0	0	0	0	0	0	0	0	0		0	0	0	0	0	0	0	0	0	0	0	0	0	0
334417	Electrical connector manufacturing							0	0	0	0		0		0	0	0	0	0	0	0		0	0	0	0	0	0	0	0	0	0	0	0		0	0	0	0	0	0	0	0	0	0	0	0	0	0
334412	Bare Circuit board manufacturing							0	0	0	0		0		0	0	0	0	0	0	0		0	0	0	0	0	0	0	0	0	0	0	0		0	0	0	0	0	0	0	0	0	0	0	0	0	0
334418	Printed circuit assembly manufacturing							0	0	0	0		0		0	0	0	0	0	0	0		0	0	0	0	0	0	0	0	0	0	0	0		0	0	0	0	0	0	0	0	0	0	0	0	0	0
334515	Instrument Manufacturing for Measuring and Testing Electricity and Electrical Signals							0	0	0	0		0		0	0	0	0	0	0	0		0	0	0	0	0	0	0	0	0	0	0	0		0	0	0	0	0	0	0	0	0	0	0	0	0	0
334413	Semiconductor manufacturing							0	0	0	0		0		0	0	0	0	0	0	0		0	0	0	0	0	0	0	0	0	0	0	0		0	0	0	0	0	0	0	0	0	0	0	0	0	0
333611	Turbine and Turbine Generator Set Units Manufacturing							0	0	0	0		0		0	0	0	0	0	0	0		0	0	0	0	0	0	0	0	0	0	0	0		0	0	0	0	0	0	0	0	0	0	0	0	0	0
333612	Speed Changer, Industrial High-Speed Drive, and Gear Manufacturing							0	0	0	0		0		0	0	0	0	0	0	0		0	0	0	0	0	0	0	0	0	0	0	0		0	0	0	0	0	0	0	0	0	0	0	0	0	0
335311	Power, Distribution, and Specialty Transformer Manufacturing							0	0	0	0		0		0	0	0	0	0	0	0		0	0	0	0	0	0	0	0	0	0	0	0		0	0	0	0	0	0	0	0	0	0	0	0	0	0
335931	Current-Carrying Wiring Device Manufacturing							0	0	0	0		0		0	0	0	0	0	0	0		0	0	0	0	0	0	0	0	0	0	0	0		0	0	0	0	0	0	0	0	0	0	0	0	0	0
	Warehousing & storage
	Warehousing & storage							0	0	0	1		1		1	0	0	0	0	0	0		0	0	0	0	0	0	0	0	0	0	0	0		0	0	0	0	0	0	0	0	0	0	0	0	0	0
	Construction
237130	Power and Communication Line and Related Structures Construction							0	0	0	1		1		1	0	0	0	0	0	0		0	0	0	0	0	0	0	0	0	0	0	0		0	0	0	0	0	0	0	0	0	0	0	0	0	0
	Specialty trade contractors
238210	Electrical Contractors and Other Wiring Installation Contractors							0	0	0	1		1		1	0	0	0	0	0	0		0	0	0	0	0	0	0	0	0	0	0	0		0	0	0	0	0	0	0	0	0	0	0	0	0	0
238910	Site preparation contractors							0	0	0	1		1		1	0	0	0	0	0	0		0	0	0	0	0	0	0	0	0	0	0	0		0	0	0	0	0	0	0	0	0	0	0	0	0	0
238110	Poured Concrete Foundation and Structure Contractors							0	0	0	1		1		1	0	0	0	0	0	0		0	0	0	0	0	0	0	0	0	0	0	0		0	0	0	0	0	0	0	0	0	0	0	0	0	0
	Professional Services
541360	Geophysical surveying							0	0	0	0		0		0	0	0	0	0	0	0		0	0	0	0	0	0	0	0	0	0	0	0		0	0	0	0	0	0	0	0	0	0	0	0	0	0
541330	Engineering services							0	0	0	0		0		0	0	0	0	0	0	0		0	0	0	0	0	0	0	0	0	0	0	0		0	0	0	0	0	0	0	0	0	0	0	0	0	0
	Transportation
483111	Deep sea freight transportation							0	0	0	1		1		1	0	0	0	0	0	0		0	0	0	0	0	0	0	0	0	0	0	0		0	0	0	0	0	0	0	0	0	0	0	0	0	0
484121	General freight trucking							0	0	0	1		1		1	0	0	0	0	0	0		0	0	0	0	0	0	0	0	0	0	0	0		0	0	0	0	0	0	0	0	0	0	0	0	0	0
	Merchant wholesalers
423690	Electric equipment wholesalers							0	0	0	1		1		1	0	0	0	0	0	0		0	0	0	0	0	0	0	0	0	0	0	0		0	0	0	0	0	0	0	0	0	0	0	0	0	0
423320	Brick, Stone, and Related Construction Material Merchant Wholesalers							0	0	0	1		1		1	0	0	0	0	0	0		0	0	0	0	0	0	0	0	0	0	0	0		0	0	0	0	0	0	0	0	0	0	0	0	0	0
	Finance and insurance
522110	Commercial Banking							0	0	0	1		1		1	0	0	0	0	0	0		0	0	0	0	0	0	0	0	0	0	0	0		0	0	0	0	0	0	0	0	0	0	0	0	0	0
	Power generation
221115	Wind electric power generation							0	0	0	1		1		1	0	1	0	1	1	0		0	0	0	0	0	0	0	0	0	0	0	0		0	0	0	0	0	0	0	0	0	0	0	0	0	0
	End of life management
562111	Solid waste collection							0	0	0	1		1		1	0	0	0	0	0	0		0	0	0	0	0	0	0	0	0	0	0	0		0	0	0	0	0	0	0	0	0	0	0	0	0	0
562212	Solid waste landfill							0	0	0	1		1		1	0	0	0	0	0	0		0	0	0	0	0	0	0	0	0	0	0	0		0	0	0	0	0	0	0	0	0	0	0	0	0	0
562213	Solid Waste Combustors and Incinerators							0	0	0	1		1		1	0	0	0	0	0	0		0	0	0	0	0	0	0	0	0	0	0	0		0	0	0	0	0	0	0	0	0	0	0	0	0	0
								0	0	0	0.35	0	0.35	0	0.35	0	0.025	0	0.025	0.025	0	0	0	0	0	0	0	0	0	0	0	0	0	0	0	0	0	0	0	0	0	0	0	0	0	0	0	0	0
[truncated: 222 more columns]

## Sheet: Matrix for Figure 5
												PV, SDG 1, benefit	0.22043	Nuclear, SDG 1, benefit	0.231638	Wind, SDG 1, benefit	0.204167	Cookstoves, SDG 1, benefit	0.271739				PV, SDG 2, benefit	0	Nuclear, SDG 2, benefit	0	Wind, SDG 2, benefit	0	Cookstoves, SDG 2, benefit	0						PV, SDG 3, benefit	0.00140252	Nuclear, SDG 3, benefit	0.00073692	Wind, SDG 3, benefit	0.00108696	Cookstoves, SDG 3, benefit	0
												PV SDG 1, tradeoff	0	Nuclear, SDG 1, tradeoff	0	Wind, SDG 1, tradeoff	0	Cookstoves, SDG 1, tradeoff	0				PV SDG 2, tradeoff	0	Nuclear, SDG 2, tradeoff	0	Wind, SDG 2, tradeoff	0	Cookstoves, SDG 2, tradeoff	0						PV SDG 3, tradeoff	-0.0238429	Nuclear, SDG 3, tradeoff	0.153279	Wind, SDG 3, tradeoff	-0.0217391	Cookstoves, SDG 3, tradeoff	-0.0283554
NAICS CODE	TECHNOLOGY							SDGS				Number of SDG 1 indicators	12						1	Desirable change	-1	Undesirable change	Indicator count	12												Indicator count	23
	PHOTOVOLTAIC ROOFTOP SYSTEM							SDG 1 NO POVERTY															SDG2 : END HUNGER													SDG 3: GOOD HEALTH
Total number of industries	31
								INDICATORS
	Mining							1a1 Proportion of resources allocated by the government directly to poverty reduction programmes	1a2 Proportion of total government spending on essential services (education, health and social protection)	1b1 Proportion of government recurrent and capital spending to sectors that disproportionately benefit women, the poor and vulnerable groups	1.1.1 Proportion of population below the international poverty line, by sex, age, employment status and geographical location (urban/rural)		1.2.1 Proportion of population living below the national poverty line, by sex and age		1.2.2 Proportion of men, women and children of all ages living in poverty in all its dimensions according to national definitions	.3.1 Proportion of population covered by social protection floors/systems, by sex, distinguishing children, unemployed persons, older persons, persons with disabilities, pregnant women, newborns, work- injury victims and the poor and the vulnerable	1.4.1 Proportion of population living in households with access to basic services (water, electricity, sanitation, clean cooking fuels)	1.4.2 Proportion of total adult population with secure tenure rights to land, with legally recognized documentation and who perceive their rights to land as secure, by sex and by type of tenure	1.5.1 Number of deaths, missing persons and persons affected by disaster per 100,000 peoplea	1.5.2 Direct disaster economic loss in relation to global gross domestic product (GDP)a	1.5.3 Number of countries with national and local disaster risk reduction strategies		2.1.1 Prevalence of undernourishment.	2.1.2 Prevalence of moderate or severe food insecurity in the population, based on the Food Insecurity Experience Scale (FIES)	2.2.1 Prevalence of stunting among children under 5 years of age	2.2.2 Prevalence of malnutrition among children under 5 years of age, by type (wasting and overweight)	2.3.1 Volume of production per labour unit by classes of farming/pastoral/forestry enterprise size.	2.3.2 Average income of small-scale food producers, by sex and indigenous status	2.4.1 Proportion of agricultural area under productive and sustainable agriculture	2.5.1 Number of plant and animal genetic resources for food and agriculture secured in either medium- or longterm conservation facilities	2.5.2 Proportion of local breeds classified as being at risk, not at risk or at unknown level of risk of extinction	2.A.1 Agriculture orientation index for government expenditures	2.A.2Total official flows (official development assistance plus other official flows) to the agriculture sector.	2.B.1 Value of agricultural export subsidies		3.1.1 Maternal mortality ratio	3.1.2 Percentage of births attended by personnel trained to give the necessary supervision, care, and advice to women during pregnancy, labor, and the postpartum period; to conduct deliveries on their own; and to care for newborns.	3.2.1 Under-5 mortality rate.	3.2.2 Neonatal mortality rate	3.3.1 Number of new HIV infections per 1,000 uninfected population	3.3.2 Tubercolusis per 100,000 population	3.3.3 Malaria incidence per 1,000 population	3.3.4 Hepatitis B incidence per 100,000 population	3.3.5 Number of people requiring interventions against neglected tropical diseases	3.4.1 Mortality rate attributed to cardiovascular disease, cancer, diabetes or chronic respiratory disease	3.4.2 Suicide mortality rate	3.5.1 Coverage of treatment interventions (pharmacological, psychosocial and rehabilitation and aftercare services) for substance use disorders	3.5.2 Harmful use of alcohol, defined according to the national context as alcohol per capita consumption (aged 15 years and older) within a calendar year in litres of pure alcohol.	3.6.1 Death rate due to road traffic injuries
212322	Industrial sand mining							0	0	0	1		1		1	0	1	0	0	0	0		0	0	0	0	0	0	0	0	0	0	0	0		0	0	0	0	0	0	0	0	0	0	0	0	0	0
212299	All other metal ore mining (aluminum, etc.)							0	0	0	1		1		1	0	1	0	0	0	0		0	0	0	0	0	0	0	0	0	0	0	0		0	0	0	0	0	0	0	0	0	0	0	0	0	0
212230	Copper mining							0	0	0	1		1		1	0	1	0	0	0	0		0	0	0	0	0	0	0	0	0	0	0	0		0	0	0	0	0	0	0	0	0	0	0	0	0	0
212291	Iron ore mining							0	0	0	1		1		1	0	1	0	0	0	0		0	0	0	0	0	0	0	0	0	0	0	0		0	0	0	0	0	0	0	0	0	0	0	0	0	0
	Warehousing
493110	Warehousing & storage							0	0	0	1		1		1	0	1	0	0	0	0		0	0	0	0	0	0	0	0	0	0	0	0		0	0	0	0	0	0	0	0	0	0	0	0	0	0
	Manufacturing
325211	Plastics material and resins manufacturing							0	0	0	0		0		0	0	1	0	0	0	0		0	0	0	0	0	0	0	0	0	0	0	0		0	0	0	0	0	0	0	0	0	0	0	0	0	0
327211	Flat glass manufacturing							0	0	0	0		0		0	0	1	0	0	0	0		0	0	0	0	0	0	0	0	0	0	0	0		0	0	0	0	0	0	0	0	0	0	0	0	0	0
331314	Alumina secondary smelting							0	0	0	0		0		0	0	1	0	0	0	0		0	0	0	0	0	0	0	0	0	0	0	0		0	0	0	0	0	0	0	0	0	0	0	0	0	0
331313	Alumina refining							0	0	0	0		0		0	0	1	0	0	0	0		0	0	0	0	0	0	0	0	0	0	0	0		0	0	0	0	0	0	0	0	0	0	0	0	0	0
331110	Iron/steel mills, ferroalloy manufacturing							0	0	0	0		0		0	0	1	0	0	0	0		0	0	0	0	0	0	0	0	0	0	0	0		0	0	0	0	0	0	0	0	0	0	0	0	0	0
334417	Electrical connector manufacturing							0	0	0	0		0		0	0	1	0	0	0	0		0	0	0	0	0	0	0	0	0	0	0	0		0	0	0	0	0	0	0	0	0	0	0	0	0	0
334412	Bare Circuit board manufacturing							0	0	0	0		0		0	0	1	0	0	0	0		0	0	0	0	0	0	0	0	0	0	0	0		0	0	0	0	0	0	0	0	0	0	0	0	0	0
334418	Printed circuit assembly manufacturing							0	0	0	0		0		0	0	1	0	0	0	0		0	0	0	0	0	0	0	0	0	0	0	0		0	0	0	0	0	0	0	0	0	0	0	0	0	0
334515	Instrument Manufacturing for Measuring and Testing Electricity and Electrical Signals							0	0	0	0		0		0	0	1	0	0	0	0		0	0	0	0	0	0	0	0	0	0	0	0		0	0	0	0	0	0	0	0	0	0	0	0	0	0
334413	Semiconductor and related device manufacturing (includes solar cell manufacturing)							0	0	0	0		0		0	0	1	0	0	0	0		0	0	0	0	0	0	0	0	0	0	0	0		0	0	0	0	0	0	0	0	0	0	0	0	0	0
335931	Current-Carrying Wiring Device Manufacturing							0	0	0	0		0		0	0	1	0	0	0	0		0	0	0	0	0	0	0	0	0	0	0	0		0	0	0	0	0	0	0	0	0	0	0	0	0	0
	Construction
237130	Power and Communication Line and Related Structures Construction							0	0	0	1		1		1	0	1	0	0	0	0		0	0	0	0	0	0	0	0	0	0	0	0		0	0	0	0	0	0	0	0	0	0	0	0	0	0
	Speciality trade contractors
238210	Electrical Contractors and Other Wiring Installation Contractors							0	0	0	1		1		1	0	1	0	0	0	0		0	0	0	0	0	0	0	0	0	0	0	0		0	0	0	0	0	0	0	0	0	0	0	0	0	0
238910	Site preparation contractors							0	0	0	1		1		1	0	1	0	0	0	0		0	0	0	0	0	0	0	0	0	0	0	0		0	0	0	0	0	0	0	0	0	0	0	0	0	0
	Professional Services
541350	Building inspection services							0	0	0	0		0		0	0	1	0	0	0	0		0	0	0	0	0	0	0	0	0	0	0	0		0	0	0	0	0	0	0	0	0	0	0	0	0	0
541330	Engineering services							0	0	0	0		0		0	0	1	0	0	0	0		0	0	0	0	0	0	0	0	0	0	0	0		0	0	0	0	0	0	0	0	0	0	0	0	0	0
541310	Architectural services							0	0	0	0		0		0	0	1	0	0	0	0		0	0	0	0	0	0	0	0	0	0	0	0		0	0	0	0	0	0	0	0	0	0	0	0	0	0
	Transportation*
483111	Deep sea freight transportation							0	0	0	1		1		1	0	1	0	0	0	0		0	0	0	0	0	0	0	0	0	0	0	0		0	0	0	0	0	0	0	0	0	0	0	0	0	0
484122	General Freight Trucking, Long-Distance, Less Than Truckload							0	0	0	1		1		1	0	1	0	0	0	0		0	0	0	0	0	0	0	0	0	0	0	0		0	0	0	0	0	0	0	0	0	0	0	0	0	0
	Merchant wholesalers
423690	Other electronic parts and equipment wholesalers							0	0	0	1		1		1	0	1	0	0	0	0		0	0	0	0	0	0	0	0	0	0	0	0		0	0	0	0	0	0	0	0	0	0	0	0	0	0
	Finance and Insurance
522110	Commercial Banking							0	0	0	1		1		1	0	1	0	0	0	0		0	0	0	0	0	0	0	0	0	0	0	0		0	0	0	0	0	0	0	0	0	0	0	0	0	0
	Power generation/power plant operation
221113	Solar electric power generation							0	0	0	1		1		1	0	1	0	0	0	0		0	0	0	0	0	0	0	0	0	0	0	0		0	0	0	0	0	0	0	0	0	0	0	0	0	0
	End of life management
562111	Solid waste collection							0	0	0	1		1		1	0	1	0	0	0	0		0	0	0	0	0	0	0	0	0	0	0	0		0	0	0	0	0	0	0	0	0	0	0	0	0	0
562112	Hazardous waste collection (due to cadmium, copper, lead, etc.)							0	0	0	1		1		1	0	1	0	0	0	0		0	0	0	0	0	0	0	0	0	0	0	0		0	0	0	0	0	0	0	0	0	0	0	0	0	0
562212	Solid waste landfill							0	0	0	1		1		1	0	1	0	0	0	0		0	0	0	0	0	0	0	0	0	0	0	0		0	0	0	0	0	0	0	0	0	0	0	0	0	0
562213	Solid Waste Combustors and Incinerators							0	0	0	1		1		1	0	1	0	0	0	0		0	0	0	0	0	0	0	0	0	0	0	0		0	0	0	0	0	0	0	0	0	0	0	0	0	0
											0.548387		0.548387		0.548387	0	1	0	0	0
Total number of industries	59
* We assume that technology-specific, often physically larger components will require deep sea shipping and truck transportation, while more generic components used in many technologies are sourced locally (requiring only truck transportation, such as cables).	NUCLEAR POWER PLANT	Plumbing and pipework						1a1 Proportion of resources allocated by the government directly to poverty reduction programmes	1a2 Proportion of total government spending on essential services (education, health and social protection)	1b1 Proportion of government recurrent and capital spending to sectors that disproportionately benefit women, the poor and vulnerable groups	1.1.1 Proportion of population below the international poverty line, by sex, age, employment status and geographical location (urban/rural)	Explanation and references	1.2.1 Proportion of population living below the national poverty line, by sex and age	Explanation and references	1.2.2 Proportion of men, women and children of all ages living in poverty in all its dimensions according to national definitions	.3.1 Proportion of population covered by social protection floors/systems, by sex, distinguishing children, unemployed persons, older persons, persons with disabilities, pregnant women, newborns, work- injury victims and the poor and the vulnerable	1.4.1 Proportion of population living in households with access to basic services (water, electricity, sanitation, clean cooking fuels)	1.4.2 Proportion of total adult population with secure tenure rights to land, with legally recognized documentation and who perceive their rights to land as secure, by sex and by type of tenure	1.5.1 Number of deaths, missing persons and persons affected by disaster per 100,000 peoplea	1.5.2 Direct disaster economic loss in relation to global gross domestic product (GDP)a	1.5.3 Number of countries with national and local disaster risk reduction strategies		2.1.1 Prevalence of undernourishment.	2.1.2 Prevalence of moderate or severe food insecurity in the population, based on the Food Insecurity Experience Scale (FIES)	2.2.1 Prevalence of stunting among children under 5 years of age	2.2.2 Prevalence of malnutrition among children under 5 years of age, by type (wasting and overweight)	2.3.1 Volume of production per labour unit by classes of farming/pastoral/forestry enterprise size.	2.3.2 Average income of small-scale food producers, by sex and indigenous status	2.4.1 Proportion of agricultural area under productive and sustainable agriculture	2.5.1 Number of plant and animal genetic resources for food and agriculture secured in either medium- or longterm conservation facilities	2.5.2 Proportion of local breeds classified as being at risk, not at risk or at unknown level of risk of extinction	2.A.1 Agriculture orientation index for government expenditures	2.A.2Total official flows (official development assistance plus other official flows) to the agriculture sector.	2.B.1 Value of agricultural export subsidies		3.1.1 Maternal mortality ratio	3.1.2 Percentage of births attended by personnel trained to give the necessary supervision, care, and advice to women during pregnancy, labor, and the postpartum period; to conduct deliveries on their own; and to care for newborns.	3.2.1 Under-5 mortality rate.	3.2.2 Neonatal mortality rate	3.3.1 Number of new HIV infections per 1,000 uninfected population	3.3.2 Tubercolusis per 100,000 population	3.3.3 Malaria incidence per 1,000 population	3.3.4 Hepatitis B incidence per 100,000 population	3.3.5 Number of people requiring interventions against neglected tropical diseases	3.4.1 Mortality rate attributed to cardiovascular disease, cancer, diabetes or chronic respiratory disease	3.4.2 Suicide mortality rate	3.5.1 Coverage of treatment interventions (pharmacological, psychosocial and rehabilitation and aftercare services) for substance use disorders	3.5.2 Harmful use of alcohol, defined according to the national context as alcohol per capita consumption (aged 15 years and older) within a calendar year in litres of pure alcohol.	3.6.1 Death rate due to road traffic injuries
	Mining
212230	Industrial sand mining							0	0	0	1		1		1	0	1	0	0	0	0		0	0	0	0	0	0	0	0	0	0	0	0		0	0	0	0	0	0	0	0	0	0	0	0	0	0
212210	Copper mining							0	0	0	1		1		1	0	1	0	0	0	0		0	0	0	0	0	0	0	0	0	0	0	0		0	0	0	0	0	0	0	0	0	0	0	0	0	0
212291	Iron ore mining							0	0	0	1		1		1	0	1	0	0	0	0		0	0	0	0	0	0	0	0	0	0	0	0		0	0	0	0	0	0	0	0	0	0	0	0	0	0
212291	Uranium-radium-vanadium ore mining							0	0	0	1		1		1	0	1	0	0	0	0		0	0	0	0	0	0	0	0	0	0	0	0		0	0	0	0	0	0	0	0	0	0	0	0	0	0
212399	All other nonmetallic mineral mining							0	0	0	1		1		1	0	1	0	0	0	0		0	0	0	0	0	0	0	0	0	0	0	0		0	0	0	0	0	0	0	0	0	0	0	0	0	0
212299	All other metal ore mining							0	0	0	1		1		1	0	1	0	0	0	0		0	0	0	0	0	0	0	0	0	0	0	0		0	0	0	0	0	0	0	0	0	0	0	0	0	0
212321	Construction Sand and Gravel Mining							0	0	0	1		1		1	0	1	0	0	0	0		0	0	0	0	0	0	0	0	0	0	0	0		0	0	0	0	0	0	0	0	0	0	0	0	0	0
212312	Crushed and Broken Limestone Mining and Quarrying							0	0	0	1		1		1	0	1	0	0	0	0		0	0	0	0	0	0	0	0	0	0	0	0		0	0	0	0	0	0	0	0	0	0	0	0	0	0
	Manufacturing
331314	Alumina secondary smelting							0	0	0	0		0		1	0	1	0	0	0	0		0	0	0	0	0	0	0	0	0	0	0	0		0	0	0	0	0	0	0	0	0	0	0	0	0	0
331313	Alumina refining							0	0	0	0		0		1	0	1	0	0	0	0		0	0	0	0	0	0	0	0	0	0	0	0		0	0	0	0	0	0	0	0	0	0	0	0	0	0
331110	Iron/steel mills, ferroalloy manufacturing							0	0	0	0		0		1	0	1	0	0	0	0		0	0	0	0	0	0	0	0	0	0	0	0		0	0	0	0	0	0	0	0	0	0	0	0	0	0
331210	Iron steel pipes and tubes manufacturing							0	0	0	0		0		1	0	1	0	0	0	0		0	0	0	0	0	0	0	0	0	0	0	0		0	0	0	0	0	0	0	0	0	0	0	0	0	0
325180	Other basic inorganic chemical manufacturing (e.g. nuclear fuel assemblies)							0	0	0	0		0		0	0	1	0	0	0	0		0	0	0	0	0	0	0	0	0	0	0	0		0	0	0	0	0	0	0	0	0	0	0	0	0	0
332111	Iron and steel forging							0	0	0	0		0		1	0	1	0	0	0	0		0	0	0	0	0	0	0	0	0	0	0	0		0	0	0	0	0	0	0	0	0	0	0	0	0	0
332410	Power Boiler/Heat Exchanger Manufacturing							0	0	0	0		0		0	0	1	0	0	0	0		0	0	0	0	0	0	0	0	0	0	0	0		0	0	0	0	0	0	0	0	0	0	0	0	0	0
332313	Plate work manufacturing							0	0	0	0		0		1	0	1	0	0	0	0		0	0	0	0	0	0	0	0	0	0	0	0		0	0	0	0	0	0	0	0	0	0	0	0	0	0
332312	Fabricated structural metal manufacturing							0	0	0	0		0		1	0	1	0	0	0	0		0	0	0	0	0	0	0	0	0	0	0	0		0	0	0	0	0	0	0	0	0	0	0	0	0	0
332811	Metal heat treating							0	0	0	1		1		1	0	1	0	0	0	0		0	0	0	0	0	0	0	0	0	0	0	0		0	0	0	0	0	0	0	0	0	0	0	0	0	0
332911	Industrial valve manufacturing							0	0	0	0		0		0	0	1	0	0	0	0		0	0	0	0	0	0	0	0	0	0	0	0		0	0	0	0	0	0	0	0	0	0	0	0	0	0
327320	Ready Mix Concrete Manufacturing							0	0	0	0		0		1	0	1	0	0	0	0		0	0	0	0	0	0	0	0	0	0	0	0		0	0	0	0	0	0	0	0	0	0	0	0	0	0
333415	Air-Conditioning and Warm Air Heating Equipment and Commercial and Industrial Refrigeration Equipment Manufacturing							0	0	0	0		0		1	0	1	0	0	0	0		0	0	0	0	0	0	0	0	0	0	0	0		0	0	0	0	0	0	0	0	0	0	0	0	0	0
333912	Air and gas compressor manufacturing							0	0	0	0		0		0	0	1	0	0	0	0		0	0	0	0	0	0	0	0	0	0	0	0		0	0	0	0	0	0	0	0	0	0	0	0	0	0
333611	Turbine and turbine generator sets manufacturing							0	0	0	0		0		0	0	1	0	0	0	0		0	0	0	0	0	0	0	0	0	0	0	0		0	0	0	0	0	0	0	0	0	0	0	0	0	0
333914	Measuring, Dispensing, and Other Pumping Equipment Manufacturing							0	0	0	0		0		0	0	1	0	0	0	0		0	0	0	0	0	0	0	0	0	0	0	0		0	0	0	0	0	0	0	0	0	0	0	0	0	0
334417	Electrical connector manufacturing							0	0	0	0		0		0	0	1	0	0	0	0		0	0	0	0	0	0	0	0	0	0	0	0		0	0	0	0	0	0	0	0	0	0	0	0	0	0
334412	Bare Circuit board manufacturing							0	0	0	0		0		0	0	1	0	0	0	0		0	0	0	0	0	0	0	0	0	0	0	0		0	0	0	0	0	0	0	0	0	0	0	0	0	0
334418	Printed circuit assembly manufacturing							0	0	0	0		0		0	0	1	0	0	0	0		0	0	0	0	0	0	0	0	0	0	0	0		0	0	0	0	0	0	0	0	0	0	0	0	0	0
334515	Instrument Manufacturing for Measuring and Testing Electricity and Electrical Signals							0	0	0	0		0		0	0	1	0	0	0	0		0	0	0	0	0	0	0	0	0	0	0	0		0	0	0	0	0	0	0	0	0	0	0	0	0	0
334413	Semiconductor and related device manufacturing (includes solar cell manufacturing)							0	0	0	0		0		0	0	1	0	0	0	0		0	0	0	0	0	0	0	0	0	0	0	0		0	0	0	0	0	0	0	0	0	0	0	0	0	0
335313	Switchgear and Switchboard Apparatus Manufacturing							0	0	0	0		0		0	0	1	0	0	0	0		0	0	0	0	0	0	0	0	0	0	0	0		0	0	0	0	0	0	0	0	0	0	0	0	0	0
335312	Motor and Generator manufacturing							0	0	0	0		0		0	0	1	0	0	0	0		0	0	0	0	0	0	0	0	0	0	0	0		0	0	0	0	0	0	0	0	0	0	0	0	0	0
335931	Current-Carrying Wiring Device Manufacturing							0	0	0	0		0		0	0	1	0	0	0	0		0	0	0	0	0	0	0	0	0	0	0	0		0	0	0	0	0	0	0	0	0	0	0	0	0	0
335311	Power, Distribution, and Specialty Transformer Manufacturing							0	0	0	0		0		0		1
332420	Metal Tank (Heavy Gauge) Manufacturing (e.g. nuclear waste casks)							0	0	0	1		1		1	0	1	0	0	0	0		0	0	0	0	0	0	0	0	0	0	0	0		0	0	0	0	0	0	0	0	0	0	0	0	0	0
	Speciality trade contractors
238210	Electrical Contractors and Other Wiring Installation Contractors							0	0	0	1		1		1	0	1	0	0	0	0		0	0	0	0	0	0	0	0	0	0	0	0		0	0	0	0	0	0	0	0	0	0	0	0	0	0
238910	Site preparation contractors							0	0	0	1		1		1	0	1	0	0	0	0		0	0	0	0	0	0	0	0	0	0	0	0		0	0	0	0	0	0	0	0	0	0	0	0	0	0
238120	Structural Steel and Precast Concrete Contractors							0	0	0	1		1		1	0	1	0	0	0	0		0	0	0	0	0	0	0	0	0	0	0	0		0	0	0	0	0	0	0	0	0	0	0	0	0	0
238110	Poured concrete contractors							0	0	0	1		1		1	0	1	0	0	0	0		0	0	0	0	0	0	0	0	0	0	0	0		0	0	0	0	0	0	0	0	0	0	0	0	0	0
238220	Plumbing, heating, AC contractors							0	0	0	1		1		1	0	1	0	0	0	0		0	0	0	0	0	0	0	0	0	0	0	0		0	0	0	0	0	0	0	0	0	0	0	0	0	0
	Construction
237130	Power and communication line and related structures construction							0	0	0	1		1		1	0	1	0	0	0	0		0	0	0	0	0	0	0	0	0	0	0	0		0	0	0	0	0	0	0	0	0	0	0	0	0	0
237990	Other Heavy and Civil Engineering Construction (Nuclear waste disposal facility construction)							0	0	0	1		1		1	0	1	0	0	0	0		0	0	0	0	0	0	0	0	0	0	0	0		0	0	0	0	0	0	0	0	0	0	0	0	0	0
	Professional Services
541350	Building inspection services							0	0	0	0		0		1	0	1	0	0	0	0		0	0	0	0	0	0	0	0	0	0	0	0		0	0	0	0	0	0	0	0	0	0	0	0	0	0
541330	Engineering services							0	0	0	0		0		1	0	1	0	0	0	0		0	0	0	0	0	0	0	0	0	0	0	0		0	0	0	0	0	0	0	0	0	0	0	0	0	0
541310	Architectural services							0	0	0	0		0		1	0	1	0	0	0	0		0	0	0	0	0	0	0	0	0	0	0	0		0	0	0	0	0	0	0	0	0	0	0	0	0	0
541360	Geophysical surveying							0	0	0	0		0		1	0	1	0	0	0	0		0	0	0	0	0	0	0	0	0	0	0	0		0	0	0	0	0	0	0	0	0	0	0	0	0	0
	Admin./support services
561612	Security guard, patrol services							0	0	0	1		1		1	0	1	0	0	0	0		0	0	0	0	0	0	0	0	0	0	0	0		0	0	0	0	0	0	0	0	0	0	0	0	0	0
561210	Facilities support services							0	0	0	1		1		1	0	1	0	0	0	0		0	0	0	0	0	0	0	0	0	0	0	0		0	0	0	0	0	0	0	0	0	0	0	0	0	0
	Merchant wholesalers
423320	Brick, Stone, and Related Construction Material Merchant Wholesalers							0	0	0	1				1		1
423690	Other electronic parts and equipment wholesalers							0	0	0	1		1		1	0	1	0	0	0	0		0	0	0	0	0	0	0	0	0	0	0	0		0	0	0	0	0	0	0	0	0	0	0	0	0	0
	Transportation and Warehousing
483111	Deep sea freight transportation							0	0	0	1		1		1	0	1	0	0	0	0		0	0	0	0	0	0	0	0	0	0	0	0		0	0	0	0	0	0	0	0	0	0	0	0	0	0
484121	General Freight Trucking, Long-Distance, Truckload							0	0	0	1		1		1	0	1	0	0	0	0		0	0	0	0	0	0	0	0	0	0	0	0		0	0	0	0	0	0	0	0	0	0	0	0	0	0
484230	Specialized Freight (except Used Goods) Trucking, Long-Distance							0	0	0	1		1		1	0	1	0	0	0	0		0	0	0	0	0	0	0	0	0	0	0	0		0	0	0	0	0	0	0	0	0	0	0	0	0	0
	Power generation
221113	Nuclear electric power generation							0	0	0	1		1		1	0	1	0	0	0	0		0	0	0	0	0	0	0	0	0	0	0	0		0	0	0	0	0	0	0	0	0	0	0	0	0	0
	Finance and Insurance
522110	Commercial Banking							0	0	0	1		1		1	0	1	0	0	0	0		0	0	0	0	0	0	0	0	0	0	0	0		0	0	0	0	0	0	0	0	0	0	0	0	0	0
493110	Warehousing & storage							0	0	0	1		1		1	0	1	0	0	0	0		0	0	0	0	0	0	0	0	0	0	0	0		0	0	0	0	0	0	0	0	0	0	0	0	0	0
56	Administrative support and waste management remediation services
562111	Solid waste collection							0	0	0	1		1		1	0	1	0	0	0	0		0	0	0	0	0	0	0	0	0	0	0	0		0	0	0	0	0	0	0	0	0	0	0	0	0	0
562112	Hazardous waste collection (due to cadmium, copper, lead, etc.)							0	0	0	1		1		1	0	1	0	0	0	0		0	0	0	0	0	0	0	0	0	0	0	0		0	0	0	0	0	0	0	0	0	0	0	0	0	0
562212	Solid waste landfill							0	0	0	1		1		1	0	1	0	0	0	0		0	0	0	0	0	0	0	0	0	0	0	0		0	0	0	0	0	0	0	0	0	0	0	0	0	0
562213	Solid Waste Combustors and Incinerators							0	0	0	1		1		1	0	1	0	0	0	0		0	0	0	0	0	0	0	0	0	0	0	0		0	0	0	0	0	0	0	0	0	0	0	0	0	0
								0	0	0	0.525424	0	0.508475	0	0.745763	0	1	0	0	0	0	0	0	0	0	0	0	0	0	0	0	0	0	0	0	0	0	0	0	0	0	0	0	0	0	0	0	0	0
Total number of industries	23
ACE-1 clean stainless steel cookstove with a LiFePO4 battery (http://www.thestoveauction.org/uploads/2/4/8/5/24859908/1505_ace_1_instruction_manual.pdf, reference Ace2021 in Overleaf) as shown in clean cooking catalogue (http://catalog.cleancookstoves.org/stoves/268)	CLEAN COOKSTOVE
	Mining							1a1 Proportion of resources allocated by the government directly to poverty reduction programmes	1a2 Proportion of total government spending on essential services (education, health and social protection)	1b1 Proportion of government recurrent and capital spending to sectors that disproportionately benefit women, the poor and vulnerable groups	1.1.1 Proportion of population below the international poverty line, by sex, age, employment status and geographical location (urban/rural)	Explanation and references	1.2.1 Proportion of population living below the national poverty line, by sex and age	Explanation and references	1.2.2 Proportion of men, women and children of all ages living in poverty in all its dimensions according to national definitions	.3.1 Proportion of population covered by social protection floors/systems, by sex, distinguishing children, unemployed persons, older persons, persons with disabilities, pregnant women, newborns, work- injury victims and the poor and the vulnerable	1.4.1 Proportion of population living in households with access to basic services	1.4.2 Proportion of total adult population with secure tenure rights to land, with legally recognized documentation and who perceive their rights to land as secure, by sex and by type of tenure	1.5.1 Number of deaths, missing persons and persons affected by disaster per 100,000 peoplea	1.5.2 Direct disaster economic loss in relation to global gross domestic product (GDP)a	1.5.3 Number of countries with national and local disaster risk reduction strategies
212210	Copper mining (copper is used in collector foil and in connections in Li ion batteries)							1a1 Proportion of resources allocated by the government directly to poverty reduction programmes	1a2 Proportion of total government spending on essential services (education, health and social protection)	1b1 Proportion of government recurrent and capital spending to sectors that disproportionately benefit women, the poor and vulnerable groups	1.1.1 Proportion of population below the international poverty line, by sex, age, employment status and geographical location (urban/rural)	Explanation and references	1.2.1 Proportion of population living below the national poverty line, by sex and age	Explanation and references	1.2.2 Proportion of men, women and children of all ages living in poverty in all its dimensions according to national definitions	.3.1 Proportion of population covered by social protection floors/systems, by sex, distinguishing children, unemployed persons, older persons, persons with disabilities, pregnant women, newborns, work- injury victims and the poor and the vulnerable	1.4.1 Proportion of population living in households with access to basic services (water, electricity, sanitation, clean cooking fuels)	1.4.2 Proportion of total adult population with secure tenure rights to land, with legally recognized documentation and who perceive their rights to land as secure, by sex and by type of tenure	1.5.1 Number of deaths, missing persons and persons affected by disaster per 100,000 peoplea	1.5.2 Direct disaster economic loss in relation to global gross domestic product (GDP)a	1.5.3 Number of countries with national and local disaster risk reduction strategies		2.1.1 Prevalence of undernourishment.	2.1.2 Prevalence of moderate or severe food insecurity in the population, based on the Food Insecurity Experience Scale (FIES)	2.2.1 Prevalence of stunting among children under 5 years of age	2.2.2 Prevalence of malnutrition among children under 5 years of age, by type (wasting and overweight)	2.3.1 Volume of production per labour unit by classes of farming/pastoral/forestry enterprise size.	2.3.2 Average income of small-scale food producers, by sex and indigenous status	2.4.1 Proportion of agricultural area under productive and sustainable agriculture	2.5.1 Number of plant and animal genetic resources for food and agriculture secured in either medium- or longterm conservation facilities	2.5.2 Proportion of local breeds classified as being at risk, not at risk or at unknown level of risk of extinction	2.A.1 Agriculture orientation index for government expenditures	2.A.2Total official flows (official development assistance plus other official flows) to the agriculture sector.	2.B.1 Value of agricultural export subsidies		3.1.1 Maternal mortality ratio	3.1.2 Percentage of births attended by personnel trained to give the necessary supervision, care, and advice to women during pregnancy, labor, and the postpartum period; to conduct deliveries on their own; and to care for newborns.	3.2.1 Under-5 mortality rate.	3.2.2 Neonatal mortality rate	3.3.1 Number of new HIV infections per 1,000 uninfected population	3.3.2 Tubercolusis per 100,000 population	3.3.3 Malaria incidence per 1,000 population	3.3.4 Hepatitis B incidence per 100,000 population	3.3.5 Number of people requiring interventions against neglected tropical diseases	3.4.1 Mortality rate attributed to cardiovascular disease, cancer, diabetes or chronic respiratory disease	3.4.2 Suicide mortality rate	3.5.1 Coverage of treatment interventions (pharmacological, psychosocial and rehabilitation and aftercare services) for substance use disorders	3.5.2 Harmful use of alcohol, defined according to the national context as alcohol per capita consumption (aged 15 years and older) within a calendar year in litres of pure alcohol.	3.6.1 Death rate due to road traffic injuries
212291	Iron ore mining							0	1	0	1		1		1	0	1	0	0	0	0		0	0	0	0	0	0	0	0	0	0	0	0		0	0	0	0	0	0	0	0	0	0	0	0	0	0
212399	All other nonmetallic mineral mining							0	1	0	1		1		1	0	1	0	0	0	0		0	0	0	0	0	0	0	0	0	0	0	0		0	0	0	0	0	0	0	0	0	0	0	0	0	0
212299	All other metal ore mining (e.g. bauxite)							0	0	0	1		1		1	0	1	0	0	0	0		0	0	0	0	0	0	0	0	0	0	0	0		0	0	0	0	0	0	0	0	0	0	0	0	0	0
212393	Other Chemical and Fertilizer Mineral Mining							0	1	0	1		1		1		1	0	0	0	0		0	0	0	0	0	0	0	0	0	0	0	0		0	0	0	0	0	0	0	0	0	0	0	0	0	0
212325	Clay and Ceramic and Refractory Minerals Mining							0	1	0	1		1		1		1	0	0	0	0		0	0	0	0	0	0	0	0	0	0	0	0		0	0	0	0	0	0	0	0	0	0	0	0	0	0
	Manufacturing
325199	All Other Basic Organic Chemical Manufacturing							0	1	0	0		0		0		1
331314	Alumina secondary smelting							0	0	0	0		0		0	0	1	0	0	0	0		0	0	0	0	0	0	0	0	0	0	0	0		0	0	0	0	0	0	0	0	0	0	0	0	0	0
331313	Alumina refining							0	0	0	0		0		0	0	1	0	0	0	0		0	0	0	0	0	0	0	0	0	0	0	0		0	0	0	0	0	0	0	0	0	0	0	0	0	0
331110	Iron/steel mills, ferroalloy manufacturing							0	1	0	0		0		0	0	1	0	0	0	0		0	0	0	0	0	0	0	0	0	0	0	0		0	0	0	0	0	0	0	0	0	0	0	0	0	0
332111	Iron and steel forging							0	1	0	0		0		0	0	1	0	0	0	0		0	0	0	0	0	0	0	0	0	0	0	0		0	0	0	0	0	0	0	0	0	0	0	0	0	0
332215	Metal Kitchen Cookware, Utensil, Cutlery, and Flatware (except Precious) Manufacturing							0	1	0	0		0		0	0	1	0	0	0	0		0	0	0	0	0	0	0	0	0	0	0	0		0	0	0	0	0	0	0	0	0	0	0	0	0	0
335912	Primary battery manufacturing							0	1	0	0		0		0	0	1	0	0	0	0		0	0	0	0	0	0	0	0	0	0	0	0		0	0	0	0	0	0	0	0	0	0	0	0	0	0
327120	Clay Building Material and Refractories Manufacturing (includes ceramic tiles manufacturing, fire brick manufacturing, and liner brick manufacturing)							0	1	0	0		0		0	0	1	0	0	0	0		0	0	0	0	0	0	0	0	0	0	0			0	0	0	0	0	0	0	0	0	0	0
	Merchant wholesalers
423620	Household Appliances, Electric Housewares, and Consumer Electronics Merchant Wholesalers							0	1	0	1		1		1	0	1	0	0	0	0		0	0	0	0	0	0	0	0	0	0	0	0		0	1	0	0	0	0	0	0	0	0	0	0	0	0
	Transportation and Warehousing
483111	Deep sea freight transportation							0	0	0	1		1		1	0	1	0	0	0	0		0	0	0	0	0	0	0	0	0	0	0	0		0	0	0	0	0	0	0	0	0	0	0	0	0	0
484122	General Freight Trucking, Long-Distance, Less Than Truckload							0	0	0	1		1		1	0	1	0	0	0	0		0	0	0	0	0	0	0	0	0	0	0	0		0	0	0	0	0	0	0	0	0	0	0	0	0	0
	Agriculture
115112	Soil Preparation, Planting, and Cultivating							0	0	0	1		1		1	0	1	0	0	0	0		0	0	0	0	0	0	0	0	0	0	0	0		0	0	0	0	0	0	0	0	0	0	0	0	0	0
113210	Forest Nurseries and Gathering of Forest Products							0	0	0	1		1		1	0	1	0	0	0	0		0	0	0	0	0	0	0	0	0	0	0	0		0	0	0	0	0	0	0	0	0	0	0	0	0	0
	End of life management
562111	Solid waste collection							0	0	0	1		1		1	0	1	0	0	0	0		0	0	0	0	0	0	0	0	0	0	0	0		0	0	0	0	0	0	0	0	0	0	0	0	0	0
562112	Hazardous waste collection (due to cadmium, copper, lead, etc.)							0	0	0	1		1		1	0	1	0	0	0	0		0	0	0	0	0	0	0	0	0	0	0	0		0	0	0	0	0	0	0	0	0	0	0	0	0	0
562212	Solid waste landfill							0	0	0	1		1		1	0	1	0	0	0	0		0	0	0	0	0	0	0	0	0	0	0	0		0	0	0	0	0	0	0	0	0	0	0	0	0	0
562213	Solid Waste Combustors and Incinerators							0	0	0	1		1		1	0	1	0	0	0	0		0	0	0	0	0	0	0	0	0	0	0	0		0	0	0	0	0	0	0	0	0	0	0	0	0	0
								0	0.478261	0	0.608696	0	0.608696	0	0.608696	0	0.956522	0	0	0	0	0	0	0	0	0	0	0	0	0	0	0	0	0	0	0	0.0434783	0	0	0	0	0	0	0	0	0	0	0	0
Total number of industries	40
	ONSHORE WIND TURBINE
	Mining							1a1 Proportion of resources allocated by the government directly to poverty reduction programmes	1a2 Proportion of total government spending on essential services (education, health and social protection)	1b1 Proportion of government recurrent and capital spending to sectors that disproportionately benefit women, the poor and vulnerable groups	1.1.1 Proportion of population below the international poverty line, by sex, age, employment status and geographical location (urban/rural)	Explanation and references	1.2.1 Proportion of population living below the national poverty line, by sex and age	Explanation and references	1.2.2 Proportion of men, women and children of all ages living in poverty in all its dimensions according to national definitions	.3.1 Proportion of population covered by social protection floors/systems, by sex, distinguishing children, unemployed persons, older persons, persons with disabilities, pregnant women, newborns, work- injury victims and the poor and the vulnerable	1.4.1 Proportion of population living in households with access to basic services (water, electricity, sanitation, clean cooking fuels)	1.4.2 Proportion of total adult population with secure tenure rights to land, with legally recognized documentation and who perceive their rights to land as secure, by sex and by type of tenure	1.5.1 Number of deaths, missing persons and persons affected by disaster per 100,000 peoplea	1.5.2 Direct disaster economic loss in relation to global gross domestic product (GDP)a	1.5.3 Number of countries with national and local disaster risk reduction strategies		2.1.1 Prevalence of undernourishment.	2.1.2 Prevalence of moderate or severe food insecurity in the population, based on the Food Insecurity Experience Scale (FIES)	2.2.1 Prevalence of stunting among children under 5 years of age	2.2.2 Prevalence of malnutrition among children under 5 years of age, by type (wasting and overweight)	2.3.1 Volume of production per labour unit by classes of farming/pastoral/forestry enterprise size.	2.3.2 Average income of small-scale food producers, by sex and indigenous status	2.4.1 Proportion of agricultural area under productive and sustainable agriculture	2.5.1 Number of plant and animal genetic resources for food and agriculture secured in either medium- or longterm conservation facilities	2.5.2 Proportion of local breeds classified as being at risk, not at risk or at unknown level of risk of extinction	2.A.1 Agriculture orientation index for government expenditures	2.A.2Total official flows (official development assistance plus other official flows) to the agriculture sector.	2.B.1 Value of agricultural export subsidies		3.1.1 Maternal mortality ratio	3.1.2 Percentage of births attended by personnel trained to give the necessary supervision, care, and advice to women during pregnancy, labor, and the postpartum period; to conduct deliveries on their own; and to care for newborns.	3.2.1 Under-5 mortality rate.	3.2.2 Neonatal mortality rate	3.3.1 Number of new HIV infections per 1,000 uninfected population	3.3.2 Tubercolusis per 100,000 population	3.3.3 Malaria incidence per 1,000 population	3.3.4 Hepatitis B incidence per 100,000 population	3.3.5 Number of people requiring interventions against neglected tropical diseases	3.4.1 Mortality rate attributed to cardiovascular disease, cancer, diabetes or chronic respiratory disease	3.4.2 Suicide mortality rate	3.5.1 Coverage of treatment interventions (pharmacological, psychosocial and rehabilitation and aftercare services) for substance use disorders	3.5.2 Harmful use of alcohol, defined according to the national context as alcohol per capita consumption (aged 15 years and older) within a calendar year in litres of pure alcohol.	3.6.1 Death rate due to road traffic injuries
212230	Copper mining							0	0	0	1		1		1	0	1	0	0	0	0		0	0	0	0	0	0	0	0	0	0	0	0		0	0	0	0	0	0	0	0	0	0	0	0	0	0
212210	Iron ore mining							0	1	0	1		1		1	0	1	0	0	0	0		0	0	0	0	0	0	0	0	0	0	0	0		0	0	0	0	0	0	0	0	0	0	0	0	0	0
212299 (rare earth, bauxite for aluminum)	All other metal ore mining							0	0	0	1		1		1	0	1	0	0	0	0		0	0	0	0	0	0	0	0	0	0	0	0		0	0	0	0	0	0	0	0	0	0	0	0	0	0
212321	Construction Sand and Gravel Mining							0	0	0	1		1		1	0	1	0	0	0	0		0	0	0	0	0	0	0	0	0	0	0	0		0	0	0	0	0	0	0	0	0	0	0	0	0	0
212312	Crushed and Broken Limestone Mining and Quarrying							0	0	0	1		1		1	0	1	0	0	0	0		0	0	0	0	0	0	0	0	0	0	0	0		0	0	0	0	0	0	0	0	0	0	0	0	0	0
	Manufacturing
331314	Alumina secondary smelting							0	0	0	0		0		0	0	1	0	0	0	0		0	0	0	0	0	0	0	0	0	0	0	0		0	0	0	0	0	0	0	0	0	0	0	0	0	0
331313	Alumina refining							0	0	0	0		0		0	0	1	0	0	0	0		0	0	0	0	0	0	0	0	0	0	0	0		0	0	0	0	0	0	0	0	0	0	0	0	0	0
331410	Non-ferrous (except Aluminum) metal melting and refining							0	0	0	0		0		0	0	1	0	0	0	0		0	0	0	0	0	0	0	0	0	0	0	0		0	0	0	0	0	0	0	0	0	0	0	0	0	0
331492	Secondary Smelting, Refining, and Alloying of Nonferrous Metal (except Copper and Aluminum)							0	0	0	0		0		0	0	1	0	0	0	0		0	0	0	0	0	0	0	0	0	0	0	0		0	0	0	0	0	0	0	0	0	0	0	0	0	0
332111	Iron and steel forging							0	0	0	0		0		0	0	1	0	0	0	0		0	0	0	0	0	0	0	0	0	0	0	0		0	0	0	0	0	0	0	0	0	0	0	0	0	0
332313	Plate work manufacturing							0	0	0	0		0		0	0	1	0	0	0	0		0	0	0	0	0	0	0	0	0	0	0	0		0	0	0	0	0	0	0	0	0	0	0	0	0	0
332312	Fabricated structural metal manufacturing							0	0	0	0		0		0	0	1	0	0	0	0		0	0	0	0	0	0	0	0	0	0	0	0		0	0	0	0	0	0	0	0	0	0	0	0	0	0
332811	Metal heat treating							0	0	0	0		0		0	0	1	0	0	0	0		0	0	0	0	0	0	0	0	0	0	0	0		0	0	0	0	0	0	0	0	0	0	0	0	0	0
325220	Artificial and Synthetic Fibers and Filaments Manufacturing							0	0	0	0		0		0	0	1	0	0	0	0		0	0	0	0	0	0	0	0	0	0	0	0		0	0	0	0	0	0	0	0	0	0	0	0	0	0
327320	Ready Mix Concrete Manufacturing							0	0	0	0		0		0	0	1	0	0	0	0		0	0	0	0	0	0	0	0	0	0	0	0		0	0	0	0	0	0	0	0	0	0	0	0	0	0
334417	Electrical connector manufacturing							0	0	0	0		0		0	0	1	0	0	0	0		0	0	0	0	0	0	0	0	0	0	0	0		0	0	0	0	0	0	0	0	0	0	0	0	0	0
334412	Bare Circuit board manufacturing							0	0	0	0		0		0	0	1	0	0	0	0		0	0	0	0	0	0	0	0	0	0	0	0		0	0	0	0	0	0	0	0	0	0	0	0	0	0
334418	Printed circuit assembly manufacturing							0	0	0	0		0		0	0	1	0	0	0	0		0	0	0	0	0	0	0	0	0	0	0	0		0	0	0	0	0	0	0	0	0	0	0	0	0	0
334515	Instrument Manufacturing for Measuring and Testing Electricity and Electrical Signals							0	0	0	0		0		0	0	1	0	0	0	0		0	0	0	0	0	0	0	0	0	0	0	0		0	0	0	0	0	0	0	0	0	0	0	0	0	0
334413	Semiconductor manufacturing							0	0	0	0		0		0	0	1	0	0	0	0		0	0	0	0	0	0	0	0	0	0	0	0		0	0	0	0	0	0	0	0	0	0	0	0	0	0
333611	Turbine and Turbine Generator Set Units Manufacturing							0	0	0	0		0		0	0	1	0	0	0	0		0	0	0	0	0	0	0	0	0	0	0	0		0	0	0	0	0	0	0	0	0	0	0	0	0	0
333612	Speed Changer, Industrial High-Speed Drive, and Gear Manufacturing							0	0	0	0		0		0	0	1	0	0	0	0		0	0	0	0	0	0	0	0	0	0	0	0		0	0	0	0	0	0	0	0	0	0	0	0	0	0
335311	Power, Distribution, and Specialty Transformer Manufacturing							0	0	0	0		0		0	0	1	0	0	0	0		0	0	0	0	0	0	0	0	0	0	0	0		0	0	0	0	0	0	0	0	0	0	0	0	0	0
335931	Current-Carrying Wiring Device Manufacturing							0	0	0	0		0		0	0	1	0	0	0	0		0	0	0	0	0	0	0	0	0	0	0	0		0	0	0	0	0	0	0	0	0	0	0	0	0	0
	Warehousing & storage
493110	Warehousing & storage							0	0	0	1		1		1	0	1	0	0	0	0		0	0	0	0	0	0	0	0	0	0	0	0		0	0	0	0	0	0	0	0	0	0	0	0	0	0
	Construction
237130	Power and Communication Line and Related Structures Construction							0	0	0	1		1		1	0	1	0	0	0	0		0	0	0	0	0	0	0	0	0	0	0	0		0	0	0	0	0	0	0	0	0	0	0	0	0	0
	Specialty trade contractors
	Electrical trade contractors							0	0	0	1		1		1	0	1	0	0	0	0		0	0	0	0	0	0	0	0	0	0	0	0		0	0	0	0	0	0	0	0	0	0	0	0	0	0
238910	Site preparation contractors							0	0	0	1		1		1	0	1	0	0	0	0		0	0	0	0	0	0	0	0	0	0	0	0		0	0	0	0	0	0	0	0	0	0	0	0	0	0
238110	Poured Concrete Foundation and Structure Contractors							0	0	0	1		1		1	0	1	0	0	0	0		0	0	0	0	0	0	0	0	0	0	0	0		0	0	0	0	0	0	0	0	0	0	0	0	0	0
	Professional Services
541360	Geophysical surveying							0	0	0	0		0		0	0	1	0	0	0	0		0	0	0	0	0	0	0	0	0	0	0	0		0	0	0	0	0	0	0	0	0	0	0	0	0	0
541330	Engineering services							0	0	0	0		0		0	0	1	0	0	0	0		0	0	0	0	0	0	0	0	0	0	0	0		0	0	0	0	0	0	0	0	0	0	0	0	0	0
	Transportation
483111	Deep sea freight transportation							0	0	0	1		1		1	0	1	0	0	0	0		0	0	0	0	0	0	0	0	0	0	0	0		0	0	0	0	0	0	0	0	0	0	0	0	0	0
484122	General Freight Trucking, Long-Distance, Less Than Truckload							0	0	0	1		1		1	0	1	0	0	0	0		0	0	0	0	0	0	0	0	0	0	0	0		0	0	0	0	0	0	0	0	0	0	0	0	0	0
	Merchant wholesalers
423690	Other electronic parts and equipment wholesalers							0	0	0	1		1		1	0	1	0	0	0	0		0	0	0	0	0	0	0	0	0	0	0	0		0	0	0	0	0	0	0	0	0	0	0	0	0	0
423320	Brick, Stone, and Related Construction Material Merchant Wholesalers							0	0	0	1		1		1	0	1	0	0	0	0		0	0	0	0	0	0	0	0	0	0	0	0		0	0	0	0	0	0	0	0	0	0	0	0	0	0
	Finance and insurance
522110	Commercial Banking							0	0	0	1		1		1	0	1	0	0	0	0		0	0	0	0	0	0	0	0	0	0	0	0		0	0	0	0	0	0	0	0	0	0	0	0	0	0
	Power generation
221115	Wind electric power generation							0	0	0	1		1		1	0	1	0	0	0	0		0	0	0	0	0	0	0	0	0	0	0	0		0	0	0	0	0	0	0	0	0	0	0	0	0	0
	End of life management
562111	Solid waste collection							0	0	0	1		1		1	0	1	0	0	0	0		0	0	0	0	0	0	0	0	0	0	0	0		0	0	0	0	0	0	0	0	0	0	0	0	0	0
562212	Solid waste landfill							0	0	0	1		1		1	0	1	0	0	0	0		0	0	0	0	0	0	0	0	0	0	0	0		0	0	0	0	0	0	0	0	0	0	0	0	0	0
562213	Solid Waste Combustors and Incinerators							0	0	0	1		1		1	0	1	0	0	0	0		0	0	0	0	0	0	0	0	0	0	0	0		0	0	0	0	0	0	0	0	0	0	0	0	0	0
								0	0.025	0	0.475	0	0.475	0	0.475	0	1	0	0	0	0	0	0	0	0	0	0	0	0	0	0	0	0	0	0	0	0	0	0	0	0	0	0	0	0	0	0	0	0
[truncated: 261 more columns]

## Sheet: Figure 4 Data
	SDG 1	SDG 2	SDG 3	SDG 4	SDG 5	SDG 6	SDG 7	SDG 8	SDG 9	SDG 10	SDG 11	SDG 12	SDG 13	SDG 14	SDG 15	SDG 16	SDG 17
PV, co-benefit	0.145161	0	0.00140252	0.0410557	0.0117302	0.0293255	0.387097	0.139785	0.13172	0.119107	0.0408602	0.0397022	0.0691244	0	0	0	0.030914
PV, tradeoff	0	0	-0.0112202	0	-0.0293255	-0.00879765	-0.0430108	-0.0387097	-0.0107527	0	-0.00860215	-0.00992556	0	-0.0225806	-0.00691244	0	0
Wind, co-benefit	0.09375	0	0.00108696	0.4	0.00681818	0.0272727	0.304167	0.1	0.0854167	0.0942308	0.03	0.0307692	0.0535714	0	0	0	0.0260417
Wind, tradeoff	0	0	-0.00652174	0	-0.0295455	-0.00454545	-0.0291667	-0.0333333	-0.00833333	0	-0.00666667	-0.00769231	0	-0.0175	-0.00535714	0	0
Nuclear, co-benefit	0.134181	0	0.00073692	0.03698	0.00770416	0.027735	0.274011	0.112994	0.112994	0.108214	0.00338983	0	0.0581114	0	0	0	0.0310734
Nuclear, tradeoff	0	0	-0.0073692	0	-0.0308166	-0.00154083	-0.0430108	-0.0338983	-0.00706215	0	-0.00451977	-0.0130378	0	-0.0135593	-0.00363196	0	0
Cookstoves, co-benefit	0.105072	0	0	0	0	0.0118577	0.173913	0.112994	0.0869565	0.0802676	0.00869565	0	0.0559006	0	0	0	0.0126812
Cookstoves, tradeoff	0	0	-0.0094518	0	-0.0355731	-0.0395257	-0.0434783	-0.0387097	-0.0107527	0	-0.0144928	-0.00668896	0	-0.026087	-0.00310559	0	0

## Sheet: Figure 5 Data
	SDG 1	SDG 2	SDG 3	SDG 4	SDG 5	SDG 6	SDG 7	SDG 8	SDG 9	SDG 10	SDG 11	SDG 12	SDG 13	SDG 14	SDG 15	SDG 16	SDG 17
PV, co-benefit	0.22043	0	0.00140252	0.0909091	0.0117302	0.0293255	0.709677	0.24086	0.357527	0.200993	0.0709677	0.0769231	0.142857	0	0	0	0.0524194
PV, tradeoff	0	0	-0.0238429	0	-0.0909091	-0.167155	-0.0806452	-0.163441	-0.0510753	0	-0.0258065	-0.111663	0	-0.0935484	-0.0253456	0	0
Wind, co-benefit	0.204167	0	0.00108696	0.0909091	0.00681818	0.0272727	0.679167	0.225	0.364583	0.192308	0.07	0.115385	0.142857	0	0	0	0.0520833
Wind, tradeoff	0	0	-0.0217391	0	-0.0840909	-0.209091	-0.129167	-0.175	-0.0583333	0	-0.03	-0.146154	0	-0.1125	-0.0232143	0	0
Nuclear, co-benefit	0.231638	0	0.00073692	0.0909091	0.00770416	0.027735	0.545198	0.223729	0.344633	0.194263	0.00338983	0.0352021	0.142857	0	0	0	0.0536723
Nuclear, tradeoff	0	0	0.153279	0	-0.0816641	-0.208012	-0.121469	-0.174011	-0.0579096	0	-0.0305085	-0.148631	0	-0.113559	-0.0230024	0	0
Cookstoves, co-benefit	0.271739	0	0	0	0	0.0197628	0.268116	0.223729	0.326087	0.210702	0.00869565	0.0301003	0.142857	0	0	0	0.0380435
Cookstoves, tradeoff	0	0	-0.0283554	0	-0.083004	-0.229249	-0.144928	-0.163441	-0.0510753	0	-0.03	-0.133779	0	-0.134783	-0.0403727	0	0
